# Supplementary material for: Integrating Wheat Nucleolus Structure and Function: Variation in the Wheat Ribosomal RNA and Protein Genes
Source: Front Plant Sci. 2021 Dec 24;12:686586. doi: 10.3389/fpls.2021.686586 (PMC8739226; doi:10.3389/fpls.2021.686586)
Supplement: Supplementary file 1 [file Table_1.XLSX]

## Sheet: Final Table S1
Gene model ID-chromosome location	Domain	% confidence	% sequence	% alignment cover	PDB information on Phyre2 reference protein model
	fold from	in Phyre2	identity with	with Phyre2
	Phyre2	model	Phyre2 reference	reference
40S RPs
RPS2
Q84M35 ORYSJ_40S_LOC_Os03g59310- RPS2-S5p	c3iz6E	100	100	95	Chain: E: PDB Molecule:40s RP s2 (s5p)
TraesCS3A02G366100-615104049	c3iz6E	100	94	93	Chain: E: PDB Molecule:40s RP s2 (s5p)
TraesCS3B02G376600-592860874	c3iz6E	100	93	93	Chain: E: PDB Molecule:40s RP s2 (s5p)
TraesCS5A02G458900-639182043	c3iz6E	100	94	95	Chain: E: PDB Molecule:40s RP s2 (s5p)
TraesCS5B02G468500-641926645	c3iz6E	100	94	95	Chain: E: PDB Molecule:40s RP s2 (s5p)
TraesCS5D02G470000-510915035	c3iz6E	100	95	95	Chain: E: PDB Molecule:40s RP s2 (s5p)
Q8H3I3 ORYSJ_RPSA-S2p	c3iz6A	100	100	84	Chain: A: PDB Molecule:40s RP sa (s2p)
TraesCS2A02G168300-121217104	c3iz6A	100	91	84	Chain: A: PDB Molecule:40s RP sa (s2p)
TraesCS2B02G194400-171453385	c3iz6A	100	91	84	Chain: A: PDB Molecule:40s RP sa (s2p)
TraesCS2D02G175700-119264556	c3iz6A	100	90	84	Chain: A: PDB Molecule:40s RP sa (s2p)
TraesCS4B02G299100-585464739	c3iz6A	100	86	80	Chain: A: PDB Molecule:40s RP sa (s2p)
TraesCS4D02G298000-467437535	c3iz6A	100	86	80	Chain: A: PDB Molecule:40s RP sa (s2p)
RPS3-peptides confirmed
Q8L804 WHEAT_40S_RPS3 S3	c6p4hE	100	81	99	Chain: E: PDB Molecule:us3
TraesCS2A02G172000-127992672	c6p4hE	100	79	98	Chain: E: PDB Molecule:us3
TraesCS2D02G179300-123097792	c6p4hE	100	80	97	Chain: E: PDB Molecule:us3
TraesCS3A02G107800_-72672447	c6p4hE	100	81	99	Chain: E: PDB Molecule:us3
TraesCS7B02G198400-352718424	c6p4hE	100	81	99	Chain: E: PDB Molecule:us3
TraesCS7D02G291300_-349947251	c6p4hE	100	81	99	Chain: E: PDB Molecule:us3
RPS4
P49398-RS4 ORYSJ_40S_RP_S4-S4	c3u5cE	100	65	96	Chain: E: PDB Molecule:40s RP s4-a
TraesCS1A02G092900-85345692	c2xzmW	100	54	96	Chain: W: PDB Molecule:40s RP s4
TraesCS1B02G120600-142524140	c2xzmW	100	54	96	Chain: W: PDB Molecule:40s RP s4
TraesCS1D02G101600-89240839	c2xzmW	100	54	96	Chain: W: PDB Molecule:40s RP s4
RPS5
Q93VC6 ORYSJ_Os01g0100700_RPS5	c2xzmG	100	57	95	Chain: G: PDB Molecule:RP s7
TraesCS3A02G085600-55086315	c3izbF	100	74	96	Chain: F: PDB Molecule:40s RP rps5 (s7p)
TraesCS3B02G100800-67061070	c2xzmG	100	55	95	Chain: G: PDB Molecule:RP s7
TraesCS3D02G085600-43042693	c3izbF	100	74	96	Chain: F: PDB Molecule:40s RP rps5 (s7p)
RPS6-peptides confirmed
W5C8N6_WHEAT_S6	c3j38G	100	62	92	Chain: G: PDB Molecule:40s RP s6
O48549-ARATH_RPS6-1	c3j38G	100	61	92	Chain: G: PDB Molecule:40s RP s6
O48549-ARATH_RPS6-2	c3j38G	100	62	92	Chain: G: PDB Molecule:40s RP s6
TraesCS2A02G066100-29872248	c3j38G	100	64	90	Chain: G: PDB Molecule:40s RP s6
TraesCS2A02G066200-29877318	c3j38G	100	62	92	Chain: G: PDB Molecule:40s RP s6
TraesCS2A02G163700-116000083	c3j38G	100	61	92	Chain: G: PDB Molecule:40s RP s6
TraesCS2B02G078200-43615798	c3j38G	100	62	92	Chain: G: PDB Molecule:40s RP s6
TraesCS2B02G078300-43629814	c3j38G	100	62	92	Chain: G: PDB Molecule:40s RP s6
TraesCS2B02G189500-165111139	c3j38G	100	61	92	Chain: G: PDB Molecule:40s RP s6
TraesCS2D02G064500-27759416	c3j38G	100	64	90	Chain: G: PDB Molecule:40s RP s6
TraesCS2D02G064600-27761967	c3j38G	100	62	92	Chain: G: PDB Molecule:40s RP s6
TraesCS2D02G170600-114547450	c3j38G	100	61	92	Chain: G: PDB Molecule:40s RP s6
RPS7-peptides confirmed
Q5I7K2 WHEAT_40S_RPS7-S7	c3zey4	100	38	95	Chain: 4: PDB Molecule:RP s7
TraesCS1A02G129100-163383556	c3zey4	100	36	95	Chain: 4: PDB Molecule:RP s8
TraesCS1B02G146100-201775792	c3zey4	100	36	95	Chain: 4: PDB Molecule:RP s9
TraesCS4A02G114100-138418376	c3zey4	100	38	95	Chain: 4: PDB Molecule:RP s10
TraesCS4B02G190000-412778839	c3zey4	100	38	95	Chain: 4: PDB Molecule:RP s11
TraesCS4D02G191400-334963551	c3zey4	100	38	95	Chain: 4: PDB Molecule:RP s12
RPS9-peptides confirmed
Q2R1J8_LOC_Os03g05980_RPS9-S4p	c2xzmD	100	65	89	Chain: D: PDB Molecule:RP s4
TraesCS2A01G162000LC-104874145	c2xzmD	100	68	91	Chain: D: PDB Molecule:RP s5
TraesCS2B02G183500-158622316	c2xzmD	100	67	89	Chain: D: PDB Molecule:RP s6
TraesCS2D01G164100-108925840	c2xzmD	100	67	89	Chain: D: PDB Molecule:RP s7
TraesCS5B02G112200-173857238	c2xzmD	100	67	89	Chain: D: PDB Molecule:RP s8
TraesCS5D02G121600-174828517	c2xzmD	100	67	89	Chain: D: PDB Molecule:RP s9
RPS13-peptides confirmed
Q69UI2_Os08g0117200_RS131_RPS13-15	c3u5cN	100	70	98	Chain: N: PDB Molecule:40s RP s13
TraesCS2A02G184000-144609461	c3u5cN	100	65	98	Chain: N: PDB Molecule:40s RP s13
TraesCS2B02G223400-212944329	c3u5cN	100	65	98	Chain: N: PDB Molecule:40s RP s13
TraesCS2D02G203800-155556454	c3u5cN	100	66	98	Chain: N: PDB Molecule:40s RP s13
TraesCS7A02G316200-450966425	c3u5cN	100	70	98	Chain: N: PDB Molecule:40s RP s13
TraesCS7A02G316800-452756599	c3u5cN	100	70	98	Chain: N: PDB Molecule:40s RP s13
TraesCS7B02G217300-400638184	c3u5cN	100	70	98	Chain: N: PDB Molecule:40s RP s13
TraesCS7B02G217400-400925934	c3u5cN	100	70	98	Chain: N: PDB Molecule:40s RP s13
RPS14
Q6H7T1_Os02g0162500_S14_11p	c2zkqk	100	91	82	Chain: K: PDB Molecule:
TraesCS6A02G137300-108203142	c2zkqk	100	90	82	Chain: K: PDB Molecule:
TraesCS6B02G165600-172325792	c3j20M	100	68	98	Chain: M: PDB Molecule:30s RP s11p
TraesCS6D02G126300-89824297	c2zkqk	100	90	82	Chain: K: PDB Molecule:
RPS15
P31674-RS15 ORYSJ_40S_RPS15-S19	c3zeyI	100	60	85	Chain: I: PDB Molecule:40s RP s15
TraesCS2A02G245900-357326747	c3zeyI	100	59	85	Chain: I: PDB Molecule:40s RP s16
TraesCS2B01G374600LC-317085768	c3zeyI	100	59	85	Chain: I: PDB Molecule:40s RP s17
TraesCS2D02G246000-286463625	c3zeyI	100	59	85	Chain: I: PDB Molecule:40s RP s18
TraesCS5B02G448100-620018684	c3zeyI	100	62	86	Chain: I: PDB Molecule:40s RP s19
TraesCS5D02G451100-499428481	c3zeyI	100	63	86	Chain: I: PDB Molecule:40s RP s20
RPS16
Q0IQF7_RPS16-S9-S5	c2xzmI	100	62	95	Chain: I: PDB Molecule:rps16e
TraesCS4A02G190200-468758013	c2xzmI	100	62	95	Chain: I: PDB Molecule:rps16e
TraesCS4A02G190500-469102425	c2xzmI	100	62	95	Chain: I: PDB Molecule:rps16e
TraesCS4D02G122900-106739242	c2xzmI	100	62	95	Chain: I: PDB Molecule:rps16e
TraesCS4D02G123000-107435223	c2xzmI	100	62	95	Chain: I: PDB Molecule:rps16e
TraesCS5A02G142900-316659689	c2xzmI	100	61	95	Chain: I: PDB Molecule:rps16e
TraesCS5B02G141700-267417877	c2xzmI	100	61	95	Chain: I: PDB Molecule:rps16e
TraesCS5D02G149100-238150430	c2xzmI	100	61	95	Chain: I: PDB Molecule:rps16e
RPS17
Q7XIK5_Os04g0613600_RPS17-S11	c3j3aL	100	61	98	Chain: L: PDB Molecule:40s RP s11
TraesCS2A01G583000LC-678191041	c3j3aL	100	56	97	Chain: L: PDB Molecule:40s RP s11
TraesCS2B02G443000-636209877	c3j3aL	100	56	97	Chain: L: PDB Molecule:40s RP s11
TraesCS2D02G421300-534956299	c3j3aL	100	56	97	Chain: L: PDB Molecule:40s RP s11
TraesCS6D02G203900-289028061	c2xznQ	100	64	98	Chain: Q: PDB Molecule:RP s17
Q7XEQ3 ORYSJ_40S_RPS17-4-S17e	c3iz6Q	100	100	99	Chain: Q: PDB Molecule:40s RP s17 (s17e)
TraesCS1A02G159100-284337272	c3iz6Q	100	87	97	Chain: Q: PDB Molecule:40s RP s17 (s17e)
TraesCS1B02G174800-315383737	c3iz6Q	100	84	98	Chain: Q: PDB Molecule:40s RP s17 (s17e)
TraesCS1D02G156400-220427352	c3iz6Q	100	86	98	Chain: Q: PDB Molecule:40s RP s17 (s17e)
RPS18-peptides confirmed
Q8L806 WHEAT_RPS18-S13	c3iz6M	100	100	99	Chain: M: PDB Molecule:40s RP s18 (s13p)
TraesCS5A02G434200-617237120	c3iz6M	100	100	99	Chain: M: PDB Molecule:40s RP s18 (s13p)
TraesCS5B02G437200-610546485	c3iz6M	100	100	99	Chain: M: PDB Molecule:40s RP s18 (s13p)
TraesCS5D02G442100-494236372	c3iz6M	100	99	99	Chain: M: PDB Molecule:40s RP s18 (s13p)
TraesCS7A02G469100-665379348	c3iz6M	100	100	99	Chain: M: PDB Molecule:40s RP s18 (s13p)
TraesCS7B02G370800-636627283	c3iz6M	100	99	99	Chain: M: PDB Molecule:40s RP s18 (s13p)
RPS19
P40978-RP_S19-S19e	c3iz6S	100	100	99	Chain: S: PDB Molecule:40s RP s19 (s19e)
TraesCS5A02G170200-362793033	c5xxuT	100	47	95	Chain: T: PDB Molecule:RP es19
TraesCS5B02G167000-309028572	c5xxuT	100	47	95	Chain: T: PDB Molecule:RP es19
TraesCS5D02G174600-273532021	c5xxuT	100	47	95	Chain: T: PDB Molecule:RP es19
RPS20
P35686_RPS20-S10	c3iz6J	100	100	99	Chain: J: PDB Molecule:40s RP s20 (s10p)
TraesCS4A02G417400-687317348	c3iz6J	100	91	98	Chain: J: PDB Molecule:40s RP s20 (s10p)
TraesCS5A02G032000-29627879	c3iz6J	100	91	99	Chain: J: PDB Molecule:40s RP s20 (s10p)
TraesCS5B01G048200LC-35289886	c3iz6J	100	90	98	Chain: J: PDB Molecule:40s RP s20 (s10p)
TraesCS5D02G040400-41298088	c3iz6J	100	90	98	Chain: J: PDB Molecule:40s RP s20 (s10p)
TraesCS7D02G066800-37663099	c3iz6J	100	91	98	Chain: J: PDB Molecule:40s RP s20 (s10p)
RPS21
P35687_RPS21-S21e	c5xyiV	100	46	96	Chain: V: PDB Molecule:40s RP s21
TraesCS2A02G115100-65674127	c5xyiV	100	48	97	Chain: V: PDB Molecule:40s RP s21
TraesCS2B02G134300-100343135	c5xyiV	100	48	97	Chain: V: PDB Molecule:40s RP s21
TraesCS4A02G139600-211000325	c5xyiV	100	48	92	Chain: V: PDB Molecule:40s RP s21
TraesCS4B02G154700-273688635	c5xyiV	100	49	92	Chain: V: PDB Molecule:40s RP s21
TraesCS4D02G167600-291736891	c5xyiV	100	48	92	Chain: V: PDB Molecule:40s RP s21
RPS23-peptides confirmed
Q8L4F2_LOC_Os03g60400_RPS23-S12	c3u5gX	100	79	98	Chain: X: PDB Molecule:40s RP s23-a
TraesCS5A02G473700-650024001	c3u5gX	100	79	98	Chain: X: PDB Molecule:40s RP s23-a
TraesCS1B01G525100LC-518539842	c3u5gX	100	79	98	Chain: X: PDB Molecule:40s RP s23-a
TraesCS1A02G288800-486052547	c3u5gX	100	79	98	Chain: X: PDB Molecule:40s RP s23-a
TraesCS3B02G385700_-605676937	c3u5gX	100	79	98	Chain: X: PDB Molecule:40s RP s23-a
TraesCS3A02G353000-600931240	c3u5gX	100	79	98	Chain: X: PDB Molecule:40s RP s23-a
RPS24
Q6H541_Os02g0229000_RPS24-S24e	c3j60Y	100	100	99	Chain: Y: PDB Molecule:40s RP s24e
TraesCS6B02G234000-392491030	c3j60Y	100	93	99	Chain: Y: PDB Molecule:40s RP s24e
TraesCS6D02G177000-176481001	c3j60Y	100	89	99	Chain: Y: PDB Molecule:40s RP s24e
RPS25
Q53QG2_Loc_Os11g05562_RPS25-S25	c3iz6V	100	100	91	Chain: V: PDB Molecule:40s RP s25 (s25e)
TraesCS4A02G307100-601197248	c3iz6V	100	87	90	Chain: V: PDB Molecule:40s RP s25 (s25e)
TraesCS7B02G407300-676412056	c3iz6V	100	85	89	Chain: V: PDB Molecule:40s RP s25 (s25e)
TraesCS7D02G487600-597683865	c3iz6V	100	87	90	Chain: V: PDB Molecule:40s RP s25 (s25e)
TraesCSU01G113100LC-60959105	c3iz6V	100	87	90	Chain: V: PDB Molecule:40s RP s25 (s25e)
RPS26
P49216_RPS26-26e	c3j38a	100	68	77	Chain: A: PDB Molecule:40s RP sa
TraesCS5A02G469300-646348622	c3j38a	100	69	76	Chain: A: PDB Molecule:40s RP sa
TraesCS5B02G481800-654749702	c3j38a	100	69	68	Chain: A: PDB Molecule:40s RP sa
TraesCS5D01G576800LC-519793962	c3j38a	100	69	74	Chain: A: PDB Molecule:40s RP sa
RPS27
Q6K5R5_Os02g0478700 RPS27-S27e	c3zeyW	100	60	91	Chain: W: PDB Molecule:40s RP s27
TraesCS4A02G022600-16205770	c3zeyW	100	61	90	Chain: W: PDB Molecule:40s RP s28
TraesCS4A02G233300-542264756	c3zeyW	100	61	90	Chain: W: PDB Molecule:40s RP s29
TraesCS4B02G082600-81365493	c3zeyW	100	61	90	Chain: W: PDB Molecule:40s RP s30
TraesCS4B02G280800-563786424	c3zeyW	100	61	90	Chain: W: PDB Molecule:40s RP s31
TraesCS4D01G382500LC-450503207	c3zeyW	100	61	90	Chain: W: PDB Molecule:40s RP s32
TraesCS4D02G080900-54806526	c3zeyW	100	61	90	Chain: W: PDB Molecule:40s RP s33
TraesCS7A02G501300-691129215	c3zeyW	100	61	90	Chain: W: PDB Molecule:40s RP s34
TraesCS7D02G488700-598613150	c3zeyW	100	61	90	Chain: W: PDB Molecule:40s RP s35
RPS28-peptides confirmed
Q7X9K4-WHEAT_RPS28-S28e	d1ne3a	100	52	98	Cold shock DNA-binding domain-like
TraesCS3B01G890600LC-821089530	d1ne3a	100	52	98	Cold shock DNA-binding domain-like
TraesCS3D02G535900-609929059	d1ne3a	100	52	98	Cold shock DNA-binding domain-like
TraesCS4A02G167400-414423452	d1ne3a	100	52	98	Cold shock DNA-binding domain-like
TraesCS4B01G230300LC-245682915	d1ne3a	100	52	98	Cold shock DNA-binding domain-like
TraesCS4D02G157600-216534127	d1ne3a	100	52	98	Cold shock DNA-binding domain-like
RPS29
Q5I7K3_WHEAT_RPS29-S14	c2xznN	100	58	91	Chain: N: PDB Molecule:rps29e
TraesCS5A02G105800-170100131	c2xznN	100	58	91	Chain: N: PDB Molecule:rps29e
TraesCS5A02G407100-597850018	c2xznN	100	58	91	Chain: N: PDB Molecule:rps29e
TraesCS5B02G107700-146807015	c2xznN	100	58	91	Chain: N: PDB Molecule:rps29e
TraesCS5B02G412000-586876455	c2xznN	100	58	91	Chain: N: PDB Molecule:rps29e
TraesCS5D02G115300-135061190	c2xznN	100	58	91	Chain: N: PDB Molecule:rps29e
TraesCS5D02G417000-479156123	c2xznN	100	58	91	Chain: N: PDB Molecule:rps29e
RPS30
Q6K853_RP S30 ubiquitin-like-FUB1	c3iz6Z	100	100	98	Chain: Z: PDB Molecule:40s RP s30 (s30e)
TraesCS6B02G410000-684385480	c3iz6Z	100	97	98	Chain: Z: PDB Molecule:40s RP s30 (s30e)
TraesCS6D02G356300-450641443	c3iz6Z	100	97	98	Chain: Z: PDB Molecule:40s RP s30 (s30e)
TraesCS7A01G179000LC-85588903	c3iz6Z	100	97	98	Chain: Z: PDB Molecule:40s RP s30 (s30e)
TraesCS7B02G034200-33805610	c3iz6Z	100	97	98	Chain: Z: PDB Molecule:40s RP s30 (s30e)
TraesCS7D02G132800-84178438	c3iz6Z	100	97	98	Chain: Z: PDB Molecule:40s RP s30 (s30e)
RPS-RACK1-protein-C-kinase (footnote 1)
P68040-RACK1	c3dm0A	100	68	96	Chain: A: PDB Maltose-BP fused with rack1
TraesCS1A02G378000-550971912	c3dm0A	100	77	95	Chain: A: PDB Maltose-BP fused with rack1
TraesCS1B02G398800-629942447	c3dm0A	100	77	95	Chain: A: PDB Maltose-BP fused with rack1
TraesCS3A02G263900-487854978	c3dm0A	100	76	96	Chain: A: PDB Maltose-BP fused with rack1
TraesCS3B02G297300-476946050	c3dm0A	100	75	95	Chain: A: PDB Maltose-BP fused with rack1
TraesCS3D02G264000-365906834	c3dm0A	100	75	95	Chain: A: PDB Maltose-BP fused with rack1
Wheat RP6 kinase (footnote 1) peptides OK
AK451448.1_wheat_CS_TaS6K1	c3pfqA	100	39	66	Chain: A: PDB Molecule:protein kinase c beta
TraesCS2A02G104500-57831249	c3pfqA	100	40	66	Chain: A: PDB Molecule:protein kinase c beta
TraesCS2D02G104200-56201960	c3pfqA	100	40	66	Chain: A: PDB Molecule:protein kinase c beta
TraesCS4A02G134300-182219011	c3pfqA	100	36	69	Chain: A: PDB Molecule:protein kinase c beta
TraesCS4B02G170700-373981748	c3pfqA	100	37	69	Chain: A: PDB Molecule:protein kinase c beta
TraesCS4D02G172700-300783339	c3pfqA	100	39	66	Chain: A: PDB Molecule:protein kinase c beta
60S RPs
RPL1-peptides confirmed
Q5I7L3 RPL1-L10e	c3zf7J	100	57	99	Chain: J: PDB Molecule:RP
TraesCS4A02G305300-600899733	c3zf7J	100	59	99	Chain: J: PDB Molecule:RP
TraesCS4B02G007300-4896896	c3zf7J	100	58	99	Chain: J: PDB Molecule:RP
TraesCS7A02G278700-294560569	c3zf7J	100	57	99	Chain: J: PDB Molecule:RP
TraesCS7B02G176600-249675685	c3zf7J	100	57	99	Chain: J: PDB Molecule:RP
TraesCS7D02G278500-268566752	c3zf7J	100	57	99	Chain: J: PDB Molecule:RP
RPL2-peptides confirmed
Q2QNF3_LOC_Os12g38000_RPL2-L8e	c4a1cA	100	63	95	Chain: A: PDB Molecule:rpl8
TraesCS4B02G128700-168565690-L2	c4a1cA	100	62	95	Chain: A: PDB Molecule:rpl8
TraesCS4D02G123700-108051182-L2	c4a1cA	100	62	95	Chain: A: PDB Molecule:rpl8
TraesCS5A02G082800-108279551-L2	c4a1cA	100	62	95	Chain: A: PDB Molecule:rpl8
TraesCS5B02G088900-114425373-L2	c4a1cA	100	62	95	Chain: A: PDB Molecule:rpl8
TraesCS5D02G095400-104625542-L2	c4a1cA	100	62	95	Chain: A: PDB Molecule:rpl8
RPL3-peptides confirmed
Q7X744_RP L3-L3	c3j39B	100	66	99	Chain: B: PDB Molecule:60s RP l3
TraesCS4B02G111500-124926246-L3	c3j39B	100	67	99	Chain: B: PDB Molecule:60s RP l3
TraesCS4D02G109200-88151829-L3	c3j39B	100	67	99	Chain: B: PDB Molecule:60s RP l3
TraesCS5A02G112400-219642857-L3	c3j39B	100	66	99	Chain: B: PDB Molecule:60s RP l3
TraesCS5B02G118400-208726190-L3	c3j39B	100	66	99	Chain: B: PDB Molecule:60s RP l3
TraesCS5D02G129200-202849686-L3	c3j39B	100	66	99	Chain: B: PDB Molecule:60s RP l3
RPL4
Q6ZLB8-Os07g0180900 RPL4-1e-L4p	c3iz5D	100	100	99	Chain: D: PDB Molecule:60s RP l4 (l4p)
TraesCS1A02G354400-537352530-L4	c3j39C	100	52	94	Chain: C: PDB Molecule:60s RP l4
TraesCS1B02G274700-482164469-L4	c3j39C	100	53	94	Chain: C: PDB Molecule:60s RP l4
TraesCS1D02G264200-360093847-L4	c3j39C	100	52	94	Chain: C: PDB Molecule:60s RP l4
TraesCS5B02G442100-615200228-L4	c3j39C	100	53	94	Chain: C: PDB Molecule:60s RP l4
TraesCS5D02G446300-496588497-L4	c3j39C	100	52	94	Chain: C: PDB Molecule:60s RP l4
RPL5
Q0JGY1-ORYSJ RPL5--L18p	c3iz5Q	100	90	99	Chain: Q: PDB Molecule:60s RP l5 (l18p)
TraesCS2A02G296000-509548571	c4a1aM	100	51	94	Chain: M: PDB Molecule:60s RP l5
TraesCS2B02G312400-447820232	c4a1aM	100	51	94	Chain: M: PDB Molecule:60s RP l5
TraesCS2D02G293900-376352056	c3iz5Q	100	91	99	Chain: Q: PDB Molecule:60s RP l5 (l18p)
TraesCS5B02G374800-551805938	c4a1aM	100	49	95	Chain: M: PDB Molecule:60s RP l5
TraesCS5D01G474800LC-45197683	c4a1aM	100	49	95	Chain: M: PDB Molecule:60s RP l5
RPL6-peptides confirmed
Q5I7L4_RP L6-L6e	c3iz5G	100	100	99	Chain: G: PDB Molecule:60s RP l6 (l6e)
TraesCS6A01G320700LC-299717267-RPL6	c3iz5G	100	97	99	Chain: G: PDB Molecule:60s RP l6 (l6e)
TraesCS6A02G204900-357404699-RPL6	c3iz5G	100	93	99	Chain: G: PDB Molecule:60s RP l6 (l6e)
TraesCS6B02G225600-347119198-RPL6	c3iz5G	100	93	99	Chain: G: PDB Molecule:60s RP l6 (l6e)
TraesCS6B02G230300-371610328-RPL6	c3iz5G	100	95	99	Chain: G: PDB Molecule:60s RP l6 (l6e)
TraesCS6D02G180100-198601271-RPL6	c3iz5G	100	100	99	Chain: G: PDB Molecule:60s RP l6 (l6e)
TraesCS6D02G190100-262781170-RPL6	c3iz5G	100	93	99	Chain: G: PDB Molecule:60s RP l6 (l6e)
RPL7
Q5I7K6_RPL7-L7a-L5p-L30	c3iz5e	100	100	99	Chain: E: PDB Molecule:60s RP l11 (l5p)
TraesCS2A02G432600-685751176	c3iz5e	100	94	99	Chain: E: PDB Molecule:60s RP l11 (l5p)
TraesCS2B02G453900-647741885	c3iz5e	100	94	99	Chain: E: PDB Molecule:60s RP l11 (l5p)
TraesCS5A02G288400-495883408	c3j3bG	100	59	93	Chain: G: PDB Molecule:60s RP l7a
TraesCS5A02G452400-634060067	c3iz5e	100	92	99	Chain: E: PDB Molecule:60s RP l11 (l5p)
TraesCS5B02G287900-473740652	c3j3bG	100	59	93	Chain: G: PDB Molecule:60s RP l7a
TraesCS5B02G461300-637123937	c3iz5e	100	92	99	Chain: E: PDB Molecule:60s RP l11 (l5p)
TraesCS5D02G296200-393876480	c3j3bG	100	59	93	Chain: G: PDB Molecule:60s RP l7a
TraesCS5D02G462800-506244101	c3iz5e	100	91	99	Chain: E: PDB Molecule:60s RP l11 (l5p)
TraesCS7B02G159700-217800346	c3j3bG	100	59	94	Chain: G: PDB Molecule:60s RP l7a
TraesCS7D02G262800-242008622	c3j3bG	100	59	94	Chain: G: PDB Molecule:60s RP l7a
RPL9
P49210-RL9_ORYSJ_RPL9 -L6p	c3iz5F	100	100	99	Chain: F: PDB Molecule:60s RP l9 (l6p)
TraesCS2A02G278600-461495760	c3j39h	100	57	99	Chain: H: PDB Molecule:60s RP l9
TraesCS2B02G296200-413080387	c3j39h	100	58	99	Chain: H: PDB Molecule:60s RP l9
TraesCS2D02G277700-347814421	c3j39h	100	57	99	Chain: H: PDB Molecule:60s RP l9
TraesCS3A02G007300-7475736	c3iz5F	100	89	99	Chain: F: PDB Molecule:60s RP l9 (l6p)
TraesCS3B02G006500-3408234	c3iz5F	100	89	99	Chain: F: PDB Molecule:60s RP l9 (l6p)
TraesCS3B02G007200-3666337	c3iz5F	100	89	99	Chain: F: PDB Molecule:60s RP l9 (l6p)
TraesCS3B02G011900-5322616	c3iz5F	100	89	99	Chain: F: PDB Molecule:60s RP l9 (l6p)
TraesCS7A02G020200-8262112	c3iz5F	100	89	99	Chain: F: PDB Molecule:60s RP l9 (l6p)
TraesCS7D02G016500-7301777	c3iz5F	100	89	70	Chain: F: PDB Molecule:60s RP l9 (l6p)
RPL10
Q0ITS8-RL101_ORYSJ_RPL10-L16	c3j39I	100	67	92	Chain: I: PDB Molecule:60s RP l10
TraesCS1A02G112500-114544596-L10	c3j39I	100	67	94	Chain: I: PDB Molecule:60s RP l10
TraesCS1B02G132700-167712604-L10	c3j39I	100	67	94	Chain: I: PDB Molecule:60s RP l10
TraesCS4A02G204800-497010536-L10	c3j39I	100	68	95	Chain: I: PDB Molecule:60s RP l10
TraesCS4B02G108400-119273679-L10	c3j39I	100	67	95	Chain: I: PDB Molecule:60s RP l10
TraesCS4D02G105600-84276749-L10	c3j39I	100	67	95	Chain: I: PDB Molecule:60s RP l10
RPL11-peptides confirmed
Q5I7L2_RPL11-L5p	c4a1cD	100	66	92	Chain: D: PDB Molecule:60s RP l11
TraesCS1A02G125100-148609936	c4a1cD	100	67	92	Chain: D: PDB Molecule:60s RP l11
TraesCS1B02G144300-196141945	c4a1cD	100	68	94	Chain: D: PDB Molecule:60s RP l11
TraesCS1D01G128800.1-141941320	c4a1cD	100	67	92	Chain: D: PDB Molecule:60s RP l11
RPL12-peptides confirmed
Q0JAI2 ORYSJ_Os04g0598200_RPL12-L11c	c3j39K	100	70	95	Chain: K: PDB Molecule:60s RP l12
TraesCS2A02G443200-693243645	c3j39K	100	68	95	Chain: K: PDB Molecule:60s RP l12
TraesCS2D02G442300-552607706	c3j39K	100	68	95	Chain: K: PDB Molecule:60s RP l12
TraesCS3B02G578700-808013583	c3j39k	100	64	98	Chain: K: PDB Molecule:60s RP l12
TraesCS6B02G295500-530573322	c3j39K	100	68	95	Chain: K: PDB Molecule:60s RP l12
TraesCS6D02G246600-349915380	c3j39K	100	68	95	Chain: K: PDB Molecule:60s RP l12
Q5I7K5_RPP1_P2_L12p	c4behA	100	55	98	Chain: A: PDB Molecule:60s acidic RP p1
TraesCS2A02G294000-505086488	c4behB	100	51	99	Chain: B: PDB Molecule:60s acidic RP p2
TraesCS2B02G310300-443160525	c4behB	100	51	99	Chain: B: PDB Molecule:60s acidic RP p2
TraesCS2D02G291600-373679570	c4behB	100	51	99	Chain: B: PDB Molecule:60s acidic RP p2
TraesCS7A02G316300-451517260	c4behA	100	55	98	Chain: A: PDB Molecule:60s acidic RP p1
TraesCS7B02G217900-401561560	c4behA	100	55	98	Chain: A: PDB Molecule:60s acidic RP p1
TraesCS7D02G313800-397583695	c4behA	100	55	98	Chain: A: PDB Molecule:60s acidic RP p1
RPL13-peptides confirmed
Q7XJB4_LOC_Os03g37970_RPL13	c3j3bL	100	57	98	Chain: L: PDB Molecule:60s RP l13
TraesCS6A02G047900-24075476	c3j3bL	100	55	98	Chain: L: PDB Molecule:60s RP l13
TraesCS6D02G055400-26256391	c3j3bL	100	53	98	Chain: L: PDB Molecule:60s RP l13
TraesCS7B02G189800-325988585	c3j3bL	100	53	98	Chain: L: PDB Molecule:60s RP l13
TraesCS7D02G292800-361029828	c3j3bL	100	54	98	Chain: L: PDB Molecule:60s RP l13
Q5I7L1_RPL13-L13sf	c3iz5K	100	100	99	Chain: K: PDB Molecule:60s RP l13a (l13p)
TraesCS2A02G260700-410862969	c3iz5K	100	91	99	Chain: K: PDB Molecule:60s RP l13a (l13p)
TraesCS2B02G281300-388504011	c3iz5K	100	92	99	Chain: K: PDB Molecule:60s RP l13a (l13p)
TraesCS5A02G392900-588854287	c3iz5K	100	100	99	Chain: K: PDB Molecule:60s RP l13a (l13p)
TraesCS5B02G397800-575253511	c3iz5K	100	100	99	Chain: K: PDB Molecule:60s RP l13a (l13p)
TraesCS5D02G402800-468652253	c3iz5K	100	100	99	Chain: K: PDB Molecule:60s RP l13a (l13p)
RPL15
Q8H8S1_LOC_Os03g40180_RPL15-L23	c4a1cL	100	66	99	Chain: L: PDB Molecule:RP l15
TraesCS2A02G227500-240760048	c4a1cL	100	66	99	Chain: L: PDB Molecule:RP l15
TraesCS2D02G235500-222647774	c4a1cL	100	65	99	Chain: L: PDB Molecule:RP l15
TraesCS5A02G156100-334745201	c4a1cL	100	65	99	Chain: L: PDB Molecule:RP l15
TraesCS5B02G154300-284000704	c4a1cL	100	65	99	Chain: L: PDB Molecule:RP l15
TraesCS5D02G161400-251955287	c4a1cL	100	65	99	Chain: L: PDB Molecule:RP l15
RPL17
Q6ZIA1 ORYSJ_Os08g0530200_RPL17_L22p	c3iz5V	100	89	98	Chain: V: PDB Molecule:60s RP l17 (l22p)
TraesCS7A02G259500-251284232	c3iz5V	100	85	98	Chain: V: PDB Molecule:60s RP l17 (l22p)
TraesCS7B02G157300-212477326	c3iz5V	100	85	98	Chain: V: PDB Molecule:60s RP l17 (l22p)
TraesCS7B02G157300-212477326	c3iz5V	100	85	98	Chain: V: PDB Molecule:60s RP l17 (l22p)
TraesCS7D02G260500-236183137	c3iz5V	100	85	98	Chain: V: PDB Molecule:60s RP l17 (l22p)
TraesCS7D02G260500-236183137	c3iz5V	100	85	98	Chain: V: PDB Molecule:60s RP l17 (l22p)
RPL18-peptides confirmed
Q5I7L0_RP L18a-L20-L15p	c3j3bQ	100	66	98	Chain: Q: PDB Molecule:60s RP l18
P41095-ORYSJ_RLA0_acidic_RPP0-L10p	c3j3bq	100	55	88	Chain: Q: PDB Molecule:60s RP l18
TraesCS1A02G096500-92567802	c3j3bQ	100	67	98	Chain: Q: PDB Molecule:60s RP l18
TraesCS1B02G127200-155748369	c3j3bQ	100	67	98	Chain: Q: PDB Molecule:60s RP l18
TraesCS1D02G105500-97533186	c3j3bQ	100	66	98	Chain: Q: PDB Molecule:60s RP l18
TraesCS2A02G109900-61489396	c3j3bQ	100	66	98	Chain: Q: PDB Molecule:60s RP l18
TraesCS4D02G169400-294352116	c3j3bQ	100	67	98	Chain: Q: PDB Molecule:60s RP l18
TraesCS7A02G309900-438169039	c3j3bq	100	54	87	Chain: Q: PDB Molecule:60s RP l18
TraesCS7B02G209900-383503482	c3j3bq	100	54	87	Chain: Q: PDB Molecule:60s RP l18
TraesCS7B02G218300-403566158	c3j3bq	100	47	75	Chain: Q: PDB Molecule:60s RP l18
TraesCS7D02G306600-388022320	c3j3bq	100	54	87	Chain: Q: PDB Molecule:60s RP l18
Q943F3_RPL18a-L20	c4a19X	100	49	97	Chain: X: PDB Molecule:rpl18a
TraesCS1B02G427900-653185765	c4a19X	100	48	98	Chain: X: PDB Molecule:rpl18a
TraesCS1D02G407500-470482333	c4a19X	100	48	98	Chain: X: PDB Molecule:rpl18a
TraesCS3A02G247600-465818374	c4a19X	100	49	98	Chain: X: PDB Molecule:rpl18a
TraesCS3B02G271800-437515039	c4a19X	100	49	98	Chain: X: PDB Molecule:rpl18a
TraesCS3D02G243800-339004463	c4a19X	100	49	98	Chain: X: PDB Molecule:rpl18a
RPL19
A2XGG9_RPL19-L19e	c3j39R	100	63	97	Chain: R: PDB Molecule:60s RP l19
TraesCS2A02G094200-47918599	c3j39R	100	62	95	Chain: R: PDB Molecule:60s RP l19
TraesCS2A02G108900-61287050	c3j39R	100	62	97	Chain: R: PDB Molecule:60s RP l19
TraesCS2B02G109000-69500955	c3j39R	100	62	95	Chain: R: PDB Molecule:60s RP l19
TraesCS2B02G126500-94927335	c3j39R	100	63	97	Chain: R: PDB Molecule:60s RP l19
TraesCS2D02G092800-44087659	c3j39R	100	63	93	Chain: R: PDB Molecule:60s RP l19
TraesCS2D02G109000-60753618	c3j39R	100	62	97	Chain: R: PDB Molecule:60s RP l19
RPL21-peptides confirmed
M7ZBT5_RPL21-L21e	c3iz5U	100	100	99	Chain: U: PDB Molecule:60s RP l21 (l21e)
TraesCS1B02G164500-286975812	c3iz5U	100	95	99	Chain: U: PDB Molecule:60s RP l21 (l21e)
TraesCS1D02G145100-200439835	c3iz5U	100	95	99	Chain: U: PDB Molecule:60s RP l21 (l21e)
TraesCS4B02G344400-637981066	c3iz5U	100	100	99	Chain: U: PDB Molecule:60s RP l21 (l21e)
TraesCS4D02G339500-497174993	c3iz5U	100	99	99	Chain: U: PDB Molecule:60s RP l21 (l21e)
TraesCS5A02G513300-677131745	c3iz5U	100	99	99	Chain: U: PDB Molecule:60s RP l21 (l21e)
RPL22
Q6YSX0_Os07g0674200_RPL22-L22e	c3j39U	100	56	89	Chain: U: PDB Molecule:60s RP l22
TraesCS2A02G110500-62278201	c3j39U	100	56	90	Chain: U: PDB Molecule:60s RP l22
TraesCS2B02G129300-96630740	c3j39U	100	56	89	Chain: U: PDB Molecule:60s RP l22
TraesCS2D02G111100-61810604	c3j39U	100	56	89	Chain: U: PDB Molecule:60s RP l22
TraesCS7A02G344500-506489230	c3j39U	100	56	88	Chain: U: PDB Molecule:60s RP l22
TraesCS7D02G335000-426752910	c3j39U	100	56	88	Chain: U: PDB Molecule:60s RP l22
RPL23-peptides confirmed
Q0JBZ7_Os04g0501000_RPL23-L14-L15e	c4a17R	100	48	76	Chain: R: PDB Molecule:rpl23a
TraesCS2A02G354200-595219513-L23a	c4a17R	100	49	76	Chain: R: PDB Molecule:rpl23a
TraesCS2B02G375100-536639276-L23a	c4a17R	100	49	76	Chain: R: PDB Molecule:rpl23a
TraesCS2D02G354800-455523871-L23a	c4a17R	100	49	76	Chain: R: PDB Molecule:rpl23a
Q5I7K4_RPL23-L14-L15e	c3j21J	100	54	95	Chain: J: PDB Molecule:50s RP l14p
Q6EUQ7 ORYSJ_Os02g0175600-RP_L27a	c3j21J	100	69	97	Chain: A: PDB Molecule:60s RP l8
TraesCS4B02G339500-632703246	c3j21J	100	55	95	Chain: J: PDB Molecule:50s RP l14p
TraesCS4D02G335700-493949267	c3j21J	100	55	95	Chain: J: PDB Molecule:50s RP l14p
TraesCS5A02G509200-673403208	c3j21J	100	55	95	Chain: J: PDB Molecule:50s RP l14p
TraesCS6A02G385700-603194001	c3j21J	100	54	95	Chain: J: PDB Molecule:50s RP l14p
TraesCS6B02G424800-694127463	c3j21J	100	54	95	Chain: J: PDB Molecule:50s RP l14p
RPL24
Q5N754_Os01g0815800_RPL24-L24e	c4ul3O	100	45	82	Chain: O: PDB Molecule:60s RP l24-a
TraesCS3A02G339200-586411874	c4ul3O	100	45	82	Chain: O: PDB Molecule:60s RP l24-a
TraesCS3B02G370900-583382707	c4ul3O	100	45	82	Chain: O: PDB Molecule:60s RP l24-a
TraesCS3D02G332800-445026889	c4ul3O	100	45	82	Chain: O: PDB Molecule:60s RP l24-a
TraesCS5A02G468000-645629609	c4ul3O	100	46	83	Chain: O: PDB Molecule:60s RP l24-a
TraesCS5D02G481100-519197283	c4ul3O	100	46	84	Chain: O: PDB Molecule:60s RP l24-a
RPL26
Q2QXN5_Os12g05430_RPL26-L24p	c3iz5Y	100	100	86	Chain: Y: PDB Molecule:60s RP l26 (l24p)
TraesCS3A02G313500-552988203	c3iz5Y	100	95	82	Chain: Y: PDB Molecule:60s RP l26 (l24p)
TraesCS3B02G158400-153668202	c3iz5Y	100	96	82	Chain: Y: PDB Molecule:60s RP l26 (l24p)
TraesCS3D02G140800-102792178	c3iz5Y	100	96	82	Chain: Y: PDB Molecule:60s RP l26 (l24p)
RPL27
Q7XC31_RP L27-L15-L18e	c3j3bZ	100	51	98	Chain: Z: PDB Molecule:60s RP l27
TraesCS7A02G331700-484602045	c3j3bZ	100	50	98	Chain: Z: PDB Molecule:60s RP l27
TraesCS7A02G527600-708625218	c3j3bZ	100	53	98	Chain: Z: PDB Molecule:60s RP l27
TraesCS7B02G243300-451364329	c3j3bZ	100	50	98	Chain: Z: PDB Molecule:60s RP l27
TraesCS7B02G444400-708916815	c3j3bZ	100	50	98	Chain: Z: PDB Molecule:60s RP l27
TraesCS7D01G460100LC-434169872	c3j3bZ	100	50	98	Chain: Z: PDB Molecule:60s RP l27
TraesCS7D02G515600-615897781	c3j3bZ	100	53	98	Chain: Z: PDB Molecule:60s RP l27
RPL28
Q5TKP3_RPL28-L28e	c3j3br	100	29	93	Chain: R: PDB Molecule:60s RP l19
TraesCS1A02G363700-544046622	c3j3br	100	37	96	Chain: R: PDB Molecule:60s RP l19
TraesCS1B02G380800-613413371	c3j3br	100	34	93	Chain: R: PDB Molecule:60s RP l19
TraesCS1D02G368700-447923585	c3j3br	100	37	96	Chain: R: PDB Molecule:60s RP l19
TraesCS2A02G170800-126472532	c1s1iV	100	60	95	Chain: V: PDB Molecule:60s RP l28
TraesCS2B02G197200-175060475	c1s1iV	100	60	95	Chain: V: PDB Molecule:60s RP l28
TraesCS2D02G178300-122032880	c1s1iV	100	60	95	Chain: V: PDB Molecule:60s RP l28
TraesCS3B02G284300-455065907	c4a1bO	100	23	95	Chain: O: PDB Molecule:rpl28
TraesCS3D02G253300-354620841	c4a1bO	100	23	95	Chain: O: PDB Molecule:rpl28
RPL29
Q9FP55_Os01g0304000_RPL29-L29e	c3u5ib	100	55	95	Chain: B: PDB Molecule:60s RP l3
TraesCS1A01G359300LC-396289619	c3u5ib	100	57	95	Chain: B: PDB Molecule:60s RP l3
TraesCS1B02G240000-427780389	c3u5ib	100	57	95	Chain: B: PDB Molecule:60s RP l3
TraesCS1D02G227300-315647631	c3u5ib	100	57	95	Chain: B: PDB Molecule:60s RP l3
RPL30-peptides confirmed
Q5I7K9_RPL30-L30e	c2zkr6	100	71	96	Chain: 6: PDB Molecule:60s RP l30e
TraesCS1A02G307400-498809668	c2zkr6	100	71	98	Chain: 6: PDB Molecule:60s RP l30e
TraesCS1B02G318200-542929403	c2zkr6	100	71	98	Chain: 6: PDB Molecule:60s RP l30e
TraesCS1D02G306800-403563526	c2zkr6	100	71	98	Chain: 6: PDB Molecule:60s RP l30e
TraesCS7B02G399800-666504764	c2zkr6	100	72	96	Chain: 6: PDB Molecule:60s RP l30e
TraesCS7D02G480000-591006924	c2zkr6	100	72	96	Chain: 6: PDB Molecule:60s RP l30e
RPL31
Q6ZGV5_RPL31-L31e	c3izrg	100	100	96	Chain: G: PDB Molecule:60s RP l6 (l6e)
TraesCS6B02G310100-555344623	c3izrg	100	90	96	Chain: G: PDB Molecule:60s RP l6 (l6e)
TraesCS6D02G262100-370044946	c3izrg	100	90	96	Chain: G: PDB Molecule:60s RP l6 (l6e)
TraesCS7A02G244800-222504139	c3izrg	100	87	96	Chain: G: PDB Molecule:60s RP l6 (l6e)
TraesCS7B02G146600-191729003	c3izrg	100	87	96	Chain: G: PDB Molecule:60s RP l6 (l6e)
TraesCS7D02G243500-209823998	c3izrg	100	87	96	Chain: G: PDB Molecule:60s RP l6 (l6e)
RPL32
Q3MST7_RPL32-L32e	c3iz5h	100	100	99	Chain: H: PDB Molecule:60s RP l7a (l7ae)
TraesCS5A02G279100-488256090	c3iz5h	100	94	99	Chain: H: PDB Molecule:60s RP l7a (l7ae)
TraesCS5A02G279400-488316325	c3iz5h	100	92	99	Chain: H: PDB Molecule:60s RP l7a (l7ae)
TraesCS5B02G278500-464322589	c3iz5h	100	94	99	Chain: H: PDB Molecule:60s RP l7a (l7ae)
TraesCS5B02G278700-464364712	c3iz5h	100	92	99	Chain: H: PDB Molecule:60s RP l7a (l7ae)
TraesCS5D02G286200-386647247	c3iz5h	100	94	99	Chain: H: PDB Molecule:60s RP l7a (l7ae)
TraesCS5D02G286400-386687506	c3iz5h	100	92	99	Chain: H: PDB Molecule:60s RP l7a (l7ae)
TraesCS7A02G256300-244670914	c3iz5h	100	96	99	Chain: H: PDB Molecule:60s RP l7a (l7ae)
TraesCS7D02G254200-230995177	c3iz5h	100	96	99	Chain: H: PDB Molecule:60s RP l7a (l7ae)
TraesCS7D02G257100-232497311	c3iz5h	100	95	99	Chain: H: PDB Molecule:60s RP l7a (l7ae)
RPL34
Q5I7K8_RPL34-L34e	c3iz5i	100	100	99	Chain: I: PDB Molecule:60s RP l10 (l10e)
TraesCS7A02G300500-417150292	c3iz5i	100	99	99	Chain: I: PDB Molecule:60s RP l10 (l10e)
TraesCS7B02G201400-367496952	c3iz5i	100	98	99	Chain: I: PDB Molecule:60s RP l10 (l10e)
TraesCS7D02G296300-372270925	c3iz5i	100	98	99	Chain: I: PDB Molecule:60s RP l10 (l10e)
RPL35
Q6I608_Os05g0556900_RPL35a-L35ae-L7	c3j39f	100	47	99	Chain: F: PDB Molecule:60s RP l7
TraesCS1B02G409800-636838815	c3j39f	100	47	98	Chain: F: PDB Molecule:60s RP l7
TraesCS1D02G391600-462201051	c3j39f	100	46	98	Chain: F: PDB Molecule:60s RP l7
TraesCS7A02G155900-108808828	c3j39f	100	43	99	Chain: F: PDB Molecule:60s RP l7
TraesCS7B02G060000-62687398	c3j39f	100	43	99	Chain: F: PDB Molecule:60s RP l7
TraesCS7D02G156300-104566656	c3j39f	100	43	99	Chain: F: PDB Molecule:60s RP l7
Q8L805-WHEAT_RPL35-L3p-L10e-L29p	c3izrc	100	100	99	Chain: C: PDB Molecule:60s RP l3 (l3p)
TraesCS1A02G284800-482278122	c3j3bi	100	58	90	Chain: I: PDB Molecule:60s RP l10-like
TraesCS5B02G226600-403696424	c3izci	100	53	99	Chain: I: PDB Molecule:60s RP rpl10 (l10e)
TraesCS5D02G239800-347484046	c3izci	100	53	99	Chain: I: PDB Molecule:60s RP rpl10 (l10e)
RPL36-peptides confirmed
Q5I7L5_RPL36-L12-L36e	c3zf7m	100	41	89	Chain: M: PDB Molecule:60s RP l12, putative
TraesCS1B02G294200-512158108	c3zf7m	100	41	90	Chain: M: PDB Molecule:60s RP l12, putative
TraesCS1D02G283800-382204390	c3zf7m	100	41	90	Chain: M: PDB Molecule:60s RP l12, putative
TraesCS5A02G038200-35279880	c3zf7m	100	41	89	Chain: M: PDB Molecule:60s RP l12, putative
TraesCS5D02G045600-44783630	c3zf7m	100	41	88	Chain: M: PDB Molecule:60s RP l12, putative
RPL37
Q6Z8Y5_Os02g0111700_RPL37-L11-L37e	c3j3bj	100	69	93	Chain: J: PDB Molecule:60s RP l11
TraesCS6A01G036000LC-14625775	c3j3bj	100	70	94	Chain: J: PDB Molecule:60s RP l11
TraesCS6A02G386000-603208021	c3j3bj	100	69	91	Chain: J: PDB Molecule:60s RP l11
TraesCS6B02G041500-25596493	c3j3bj	100	70	94	Chain: J: PDB Molecule:60s RP l11
TraesCS6B02G425000-694168249	c3j3bj	100	69	91	Chain: J: PDB Molecule:60s RP l11
TraesCS6D01G482300LC-456500169	c3j3bj	100	69	91	Chain: J: PDB Molecule:60s RP l11
TraesCS6D02G033200-14013111	c3j3bj	100	70	94	Chain: J: PDB Molecule:60s RP l11
RPL38
Q8GVY2_Os11g24610_RPL38-L38e	c3j39k	100	62	98	Chain: K: PDB Molecule:60s RP l12
TraesCS2A01G239100LC-199087107	c3j39k	100	64	98	Chain: K: PDB Molecule:60s RP l12
TraesCS2B01G328300LC-239846632	c3j39k	100	64	98	Chain: K: PDB Molecule:60s RP l12
TraesCS2B02G464300-658210787	c3j39K	100	68	95	Chain: K: PDB Molecule:60s RP l12
TraesCS2D01G245400LC-186646916	c3j39k	100	64	98	Chain: K: PDB Molecule:60s RP l12
TraesCS3B02G456100-697577629	c3j39k	100	64	98	Chain: K: PDB Molecule:60s RP l12
TraesCS3D02G517900-600640551	c3j39k	100	64	98	Chain: K: PDB Molecule:60s RP l12
RPL39
Q5I7K7_RPL39-L39e	c4a1bB	100	50	96	Chain: B: PDB Molecule:rpl39
TraesCS6A02G360400-591428224	c4a1bB	100	50	96	Chain: B: PDB Molecule:rpl39
TraesCS6B02G393300-668245464	c4a1bB	100	50	96	Chain: B: PDB Molecule:rpl39
TraesCS7A02G145700-97251553	c4a1bB	100	50	96	Chain: B: PDB Molecule:rpl39
TraesCS7B01G080400LC-47620192	c4a1bB	100	50	96	Chain: B: PDB Molecule:rpl39
TraesCS7D02G147000-93938181	c4a1bB	100	50	96	Chain: B: PDB Molecule:rpl39
RPL40
P0CH34_RPL40-L40e-Ubiquitin	c6px3C	99.9	97	58	Chain: C: PDB Molecule:ubiquitin-60s RP l40,histone h2a
TraesCS4A02G077000-75918343	c6px3C	99.8	70	82	Chain: C: PDB Molecule:ubiquitin-60s RP l40,histone h2a
TraesCS4B02G008400-5466184	c6px3C	99.8	70	82	Chain: C: PDB Molecule:ubiquitin-60s RP l40,histone h2a
TraesCS4B02G233100-484580367	c6px3C	99.8	70	82	Chain: C: PDB Molecule:ubiquitin-60s RP l40,histone h2a
TraesCS4D02G006900-3588480	c6px3C	99.8	70	82	Chain: C: PDB Molecule:ubiquitin-60s RP l40,histone h2a
TraesCS4D02G234300-394384314	c6px3C	99.8	70	82	Chain: C: PDB Molecule:ubiquitin-60s RP l40,histone h2a
RPL41
P62125-RL41-Q8L4L4_RPL41-L5-1_2	c3iz5q	99.4	100	77	Chain: Q: PDB Molecule:60s RP l5 (l18p)
TraesCS5A01G570900LC-605802928	c3iz5q	99.4	100	77	Chain: Q: PDB Molecule:60s RP l5 (l18p)
TraesCS5B01G0RPL41-595376532_	c3iz5q	99.4	100	77	Chain: Q: PDB Molecule:60s RP l5 (l18p)
TraesCS5D01G0RPL41-484307220	c3iz5q	99.3	100	76	Chain: Q: PDB Molecule:60s RP l5 (l18p)
RPL42
Q8H5N0_Os07g0450000_RPL42 -L19-L44e	c3zf7t	100	63	95	Chain: T: PDB Molecule:60s RP l19, putative
TraesCS2B02G246000-250070389	c3zf7t	100	63	63	Chain: T: PDB Molecule:60s RP l19, putative
TraesCS2D02G226100-194191850	c3zf7t	100	63	95	Chain: T: PDB Molecule:60s RP l19, putative
TraesCS5A02G320100-533281377	c3zf7t	100	63	95	Chain: T: PDB Molecule:60s RP l19, putative
TraesCS5A02G417600-606050395	c3zf7t	100	63	95	Chain: T: PDB Molecule:60s RP l19, putative
TraesCS5B02G320300-505770562	c3zf7t	100	63	95	Chain: T: PDB Molecule:60s RP l19, putative
TraesCS5B02G419800-595622848	c3zf7t	100	63	95	Chain: T: PDB Molecule:60s RP l19, putative
TraesCS5D02G326000-418430386	c3zf7t	100	63	95	Chain: T: PDB Molecule:60s RP l19, putative
TraesCS5D02G425600-484413873	c3zf7t	100	63	95	Chain: T: PDB Molecule:60s RP l19, putative
RPL43-peptides confirmed
RL371_Os01g0679700_RPL43-L37a-1-L23-L14p	c3izrm	100	100	98	Chain: M: PDB Molecule:60s RP l23 (l14p)
TraesCS1A02G386300-555636415	c3izrm	100	100	98	Chain: M: PDB Molecule:60s RP l23 (l14p)
TraesCS1D02G394700-463496709	c3izrm	100	100	98	Chain: M: PDB Molecule:60s RP l23 (l14p)
TraesCS3A02G267900-493712335	c3izrm	100	100	98	Chain: M: PDB Molecule:60s RP l23 (l14p)
TraesCS3D02G268000-372314553	c3izrm	100	100	98	Chain: M: PDB Molecule:60s RP l23 (l14p)
TraesCS7D02G340100-434912096	c3izrm	100	100	98	Chain: M: PDB Molecule:60s RP l23 (l14p)
Associated proteins
TOR-signaling-RP6 kinase target peptides OK
A0A3B5ZWM7_WHEAT_TOR	c6sb2A	100	48	97	Chain: A: PDB Serine/threonine-protein kinase TOR,
TraesCS1A02G227600-398469466	c6sb2A	100	48	97	Chain: A: PDB Serine/threonine-protein kinase TOR,
TraesCS1B02G241900-429604474	c6sb2A	100	48	97	Chain: A: PDB Serine/threonine-protein kinase TOR,
TraesCS1D02G229300-317446983	c6sb2A	100	48	97	Chain: A: PDB Serine/threonine-protein kinase TOR,
Rrp5 pre-rRNA_processing_protein
BAC79783.2_rice_pre-rRNA_RRP5	c5c9sB	100	43	16	Chain: B: PDB Molecule:rrna biogenesis protein rrp5
TraesCS1A02G06730-Rp5-49269259	c5c9sB	100	42	15	Chain: B: PDB Molecule:rrna biogenesis protein rrp5
TraesCS1B02G085800-Rrp5-70309552	c5c9sB	100	42	14	Chain: B: PDB Molecule:rrna biogenesis protein rrp5
TraesCS1D02G068300-Rrp5-49924754	c5c9sB	100	41	14	Chain: B: PDB Molecule:rrna biogenesis protein rrp5
Wheat tritins proteins
Q07810_WHEAT_rRNA_N-glycosidase-Tritin	c4fbaC	100	88	99	Chain: C: PDB Molecule:protein synthesis inhibitor i
TraesCS5A02G475400-650562590	c4fbaC	100	86	97	Chain: C: PDB Molecule:protein synthesis inhibitor i
TraesCS5A02G475500.1-650573644	c4fbaC	100	86	84	Chain: C: PDB Molecule:protein synthesis inhibitor i
TraesCS5A02G475500.2-650567746	c4fbaC	100	87	98	Chain: C: PDB Molecule:protein synthesis inhibitor i
TraesCS5B01G699100LC-658846004	c4fbaC	100	88	98	Chain: C: PDB Molecule:protein synthesis inhibitor i
TraesCS5B02G488400	c4fbaC	100	85	97	Chain: C: PDB Molecule:protein synthesis inhibitor i
TraesCS5B02G488500-658808201	c4fbaC	100	85	96	Chain: C: PDB Molecule:protein synthesis inhibitor i
TraesCS5B02G488600-658812356	c4fbaC	100	88	98	Chain: C: PDB Molecule:protein synthesis inhibitor i
TraesCS5B02G488700-658812356	c4fbaC	100	82	96	Chain: C: PDB Molecule:protein synthesis inhibitor i
TraesCS5B02G488800-658881392	c4fbaC	100	88	98	Chain: C: PDB Molecule:protein synthesis inhibitor i
TraesCS5B02GtritinRA1-658794687	c4fbaC	100	88	98	Chain: C: PDB Molecule:protein synthesis inhibitor i
TraesCS5B02GtritinRA2.1-658830011	c4fbaC	100	87	98	Chain: C: PDB Molecule:protein synthesis inhibitor i
TraesCS5B02GtritinRA2.2-658859930	c4fbaC	100	85	97	Chain: C: PDB Molecule:protein synthesis inhibitor i
TraesCS5B02GtritinRA3.1-658863890	c4fbaC	100	87	98	Chain: C: PDB Molecule:protein synthesis inhibitor i
TraesCS5B02GtritinRA3.2-658877790	c4fbaC	100	85	97	Chain: C: PDB Molecule:protein synthesis inhibitor i
TraesCSU02G183200-276860185	c4fbaC	100	86	98	Chain: C: PDB Molecule:protein synthesis inhibitor i
TraesCSU02G183400-276889917	c4fbaC	100	86	98	Chain: C: PDB Molecule:protein synthesis inhibitor i
UAF30 initiation complex factor RNA pol I
A0A3L6ED24_MAIZE_UAF30	d1v31a	100	28	58	SWIB/MDM2 domain
Q08747-UAF30_YEAST_UAF30	d1v31a	100	29	37	SWIB/MDM2 domain
TraesCS2A02G488300-722737102	d1v31a	99.9	26	20	SWIB/MDM2 domain
TraesCS2B02G515900-710898726	d1v31a	99.9	27	24	SWIB/MDM2 domain
TraesCS7D02G242300-206987880	d1v31a	100	23	36	SWIB/MDM2 domain
TraesCS2A02G281500-470431633	c7c4jA	100	27	71	Chain: A: PDB Molecule:transcr. reg. protein snf12
TraesCS2B02G298800-418777105	c7c4jA	100	27	72	Chain: A: PDB Molecule:transcr. reg. protein snf12
TraesCS2D02G280300-352625572	c7c4jA	100	27	71	Chain: A: PDB Molecule:transcr. reg. protein snf12
TraesCS7A02G243700-219751483	c4umsA	75.4	78	3	Chain: A: PDB Molecule:cellulosomal scaffoldin b
TraesCS7D02G242300-206989248	c4umsA	77.5	78	3	Chain: A: PDB Molecule:cellulosomal scaffoldin b
Rrn3 initiation factor RNA pol I
A0A5S6RA94_Os06g0688100_protein	c3tj1A	100	23	84	Chain: A: PDB Molecule:rna polymerase i-specific TIF
Q653F2_rice_RRN3-like	c3tj1A	100	24	71	Chain: A: PDB Molecule:rna polymerase i-specific TIF
TraesCS6A02G171400-6A-182309636	c3tj1A	100	22	82	Chain: A: PDB Molecule:rna polymerase i-specific TIF
TraesCS6D02G161100_6D-139373525	c3tj1A	100	21	82	Chain: A: PDB Molecule:rna polymerase i-specific TIF
TATA box binding protein
Os10t0432300-01-TATA_box_BP	c4b0aA	100	73	93	Chain: A: PDB Molecule:tTIF TFIId subunit 1
TraesCS1B02G151700-237374117-TBP1	c4b0aA	100	73	91	Chain: A: PDB Molecule:tTIF TFIId subunit 2
TraesCS5A02G022000-17824367-TBP2	c4b0aA	100	79	97	Chain: A: PDB Molecule:tTIF TFIId subunit 3
TraesCS5B02G018500-17965429-TBP2	c4b0aA	100	79	97	Chain: A: PDB Molecule:tTIF TFIId subunit 4
TraesCS5D02G027800-25313860-TBP2	c4b0aA	100	79	97	Chain: A: PDB Molecule:tTIF TFIId subunit 5
footnote 1: discussed in text
