# Supplementary material for: Integrating Wheat Nucleolus Structure and Function: Variation in the Wheat Ribosomal RNA and Protein Genes
Source: Front Plant Sci. 2021 Dec 24;12:686586. doi: 10.3389/fpls.2021.686586 (PMC8739226; doi:10.3389/fpls.2021.686586)
Supplement: Supplementary file 2 [file Table_2.XLSX]

## Sheet: Sheet1
old_id	new_ID
TraesCS1A02G000100LC	TraesCS1A03G000100LC
TraesCS1A02G000100	TraesCS1A03G000200
TraesCS1A02G000200LC	TraesCS1A03G000300LC
TraesCS1A02G000200	TraesCS1A03G000400
TraesCS1A02G000300LC	TraesCS1A03G000500LC
TraesCS1A02G000300	TraesCS1A03G000600
TraesCS1A02G000400LC	TraesCS1A03G000700LC
TraesCS1A02G000400	TraesCS1A03G000800
TraesCS1A02G000500LC	TraesCS1A03G000900LC
TraesCS1A02G000500	TraesCS1A03G001000
TraesCS1A02G000600LC	TraesCS1A03G001100LC
TraesCS1A02G000600	TraesCS1A03G001200
TraesCS1A02G000700	TraesCS1A03G001300
TraesCS1A02G000800	TraesCS1A03G001400
TraesCS1A02G000900	TraesCS1A03G001500
TraesCS1A02G000700LC	TraesCS1A03G001600LC
TraesCS1A02G001100	TraesCS1A03G001700
TraesCS1A02G001000	TraesCS1A03G001800
TraesCS1A02G000800LC	TraesCS1A03G001900LC
TraesCS1A02G000900LC	TraesCS1A03G002000LC
TraesCS1A02G001200	TraesCS1A03G002100
TraesCS1A02G001400	TraesCS1A03G002200
TraesCS1A02G001000LC	TraesCS1A03G002300LC
TraesCS1A02G001300	TraesCS1A03G002400
TraesCS1A02G001100LC	TraesCS1A03G002500LC
TraesCS1A02G001200LC	TraesCS1A03G002600LC
TraesCS1A02G001300LC	TraesCS1A03G002700LC
TraesCS1A02G001500	TraesCS1A03G002800
TraesCS1A02G001600	TraesCS1A03G002900
TraesCS1A02G001400LC	TraesCS1A03G003000LC
TraesCS1A02G001500LC	TraesCS1A03G003100LC
TraesCS1A02G001700	TraesCS1A03G003200
TraesCS1A02G001600LC	TraesCS1A03G003300LC
TraesCS1A02G001700LC	TraesCS1A03G003400LC
TraesCS1A02G001800LC	TraesCS1A03G003500LC
TraesCS1A02G001900LC	TraesCS1A03G003600LC
TraesCS1A02G002000LC	TraesCS1A03G003700LC
TraesCS1A02G002100LC	TraesCS1A03G003800LC
TraesCS1A02G002200LC	TraesCS1A03G003900LC
TraesCS1A02G001800	TraesCS1A03G004000
TraesCS1A02G002300LC	TraesCS1A03G004100LC
TraesCS1A02G001900	TraesCS1A03G004200
TraesCS1A02G002000	TraesCS1A03G004300
TraesCS1A02G002100	TraesCS1A03G004400
TraesCS1A02G002200	TraesCS1A03G004500
TraesCS1A02G002400LC	TraesCS1A03G004600LC
TraesCS1A02G002500LC	TraesCS1A03G004700LC
TraesCS1A02G002600LC	TraesCS1A03G004800LC
TraesCS1A02G002300	TraesCS1A03G004900
TraesCS1A02G002400	TraesCS1A03G005000
TraesCS1A02G002700LC	TraesCS1A03G005100LC
TraesCS1A02G002500	TraesCS1A03G005200
TraesCS1A02G002800LC	TraesCS1A03G005300LC
TraesCS1A02G002810LC	TraesCS1A03G005400LC
TraesCS1A02G002900LC	TraesCS1A03G005500LC
TraesCS1A02G002700	TraesCS1A03G005600
TraesCS1A02G003000LC	TraesCS1A03G005700LC
TraesCS1A02G003100LC	TraesCS1A03G005800LC
TraesCSU02G547600LC	TraesCS1A03G005900LC
TraesCS1A02G003200LC	TraesCS1A03G006000LC
TraesCS1A02G003300LC	TraesCS1A03G006100LC
TraesCS1A02G003400LC	TraesCS1A03G006200LC
TraesCS1A02G003500LC	TraesCS1A03G006300LC
TraesCS1A02G003600LC	TraesCS1A03G006400LC
TraesCS1A02G003700LC	TraesCS1A03G006500LC
TraesCS1A02G003800LC	TraesCS1A03G006600LC
TraesCS1A02G002800	TraesCS1A03G006700
TraesCS1A02G003900LC	TraesCS1A03G006800LC
TraesCS1A02G004000LC	TraesCS1A03G006900LC
TraesCS1A02G004100LC	TraesCS1A03G007000LC
TraesCSU02G550100LC	TraesCS1A03G007100LC
TraesCSU02G426200LC	TraesCS1A03G007200LC
TraesCSU02G449700LC	TraesCS1A03G007300LC
TraesCSU02G426100LC	TraesCS1A03G007400LC
TraesCSU02G532700LC	TraesCS1A03G007500LC
TraesCSU02G173700	TraesCS1A03G007600
TraesCSU02G173600	TraesCS1A03G007700
TraesCSU02G260300	TraesCS1A03G007800
TraesCSU02G219900	TraesCS1A03G007900
TraesCSU02G578800LC	TraesCS1A03G008000LC
TraesCS1A02G274000	TraesCS1A03G008100
TraesCS1A02G042600	TraesCS1A03G008200
TraesCS4A02G377700	TraesCS1A03G008300
TraesCS5A02G334800	TraesCS1A03G008400
TraesCS6A02G082600	TraesCS1A03G008500
TraesCS7A02G565400	TraesCS1A03G008600
TraesCS5B02G756500LC	TraesCS1A03G008700LC
TraesCS1A02G004200LC	TraesCS1A03G008800LC
TraesCS1A02G004300LC	TraesCS1A03G008900LC
TraesCS1A02G002900	TraesCS1A03G009000
TraesCS1A02G004400LC	TraesCS1A03G009100LC
TraesCS1A02G003000	TraesCS1A03G009200
TraesCS1A02G004500LC	TraesCS1A03G009300LC
TraesCS1A02G004600LC	TraesCS1A03G009400LC
TraesCS1A02G004700LC	TraesCS1A03G009500LC
TraesCS1A02G004800LC	TraesCS1A03G009600LC
TraesCS1A02G003100	TraesCS1A03G009700
TraesCS1A02G003200	TraesCS1A03G009800
TraesCS1A02G005000LC	TraesCS1A03G009900LC
TraesCS1A02G005100LC	TraesCS1A03G010000LC
TraesCS1A02G003300	TraesCS1A03G010100
TraesCS1A02G005200LC	TraesCS1A03G010200LC
TraesCS1A02G005300LC	TraesCS1A03G010300LC
TraesCS1A02G003400	TraesCS1A03G010400
TraesCS1A02G005400LC	TraesCS1A03G010500LC
TraesCS1A02G005500LC	TraesCS1A03G010600LC
TraesCS1A02G005600LC	TraesCS1A03G010700LC
TraesCS1A02G005700LC	TraesCS1A03G010800LC
TraesCS1A02G003500	TraesCS1A03G010900
TraesCS1A02G003546	TraesCS1A03G011000
TraesCS1A02G003600	TraesCS1A03G011100
TraesCS1A02G005900LC	TraesCS1A03G011200LC
TraesCS1A02G006000LC	TraesCS1A03G011300LC
TraesCS1A02G006100LC	TraesCS1A03G011400LC
TraesCS1A02G003700	TraesCS1A03G011500
TraesCS1A02G006200LC	TraesCS1A03G011600LC
TraesCS1A02G006300LC	TraesCS1A03G011700LC
TraesCS1A02G006400LC	TraesCS1A03G011800LC
TraesCS1A02G006500LC	TraesCS1A03G011900LC
TraesCS1A02G006600LC	TraesCS1A03G012000LC
TraesCS1A02G003800	TraesCS1A03G012100
TraesCS1A02G006700LC	TraesCS1A03G012200LC
TraesCS1A02G006800LC	TraesCS1A03G012300LC
TraesCS1A02G006900LC	TraesCS1A03G012400LC
TraesCS1A02G003900	TraesCS1A03G012500
TraesCS1A02G007000LC	TraesCS1A03G012600LC
TraesCS1A02G004000	TraesCS1A03G012700
TraesCS1A02G007100LC	TraesCS1A03G012800LC
TraesCS1A02G004100	TraesCS1A03G012900
TraesCS1A02G004126	TraesCS1A03G013000
TraesCS1A02G004200	TraesCS1A03G013100
TraesCS1A02G004300	TraesCS1A03G013200
TraesCS1A02G007400LC	TraesCS1A03G013300LC
TraesCS1A02G004400	TraesCS1A03G013400
TraesCS1A02G007500LC	TraesCS1A03G013500LC
TraesCS1A02G004500	TraesCS1A03G013600
TraesCS1A02G007600LC	TraesCS1A03G013700LC
TraesCS1A02G004600	TraesCS1A03G013800
TraesCS1A02G004700	TraesCS1A03G013900
TraesCS1A02G007700LC	TraesCS1A03G014000LC
TraesCS1A02G007800LC	TraesCS1A03G014100LC
TraesCS1A02G007900LC	TraesCS1A03G014200LC
TraesCS1A02G004800	TraesCS1A03G014300
TraesCSU02G185200	TraesCS1A03G014400
TraesCS1A02G004900	TraesCS1A03G014500
TraesCS1A02G005000	TraesCS1A03G014600
TraesCS1A02G008000LC	TraesCS1A03G014700LC
TraesCS1A02G005100	TraesCS1A03G014800
TraesCS1A02G005200	TraesCS1A03G014900
TraesCS1A02G008100LC	TraesCS1A03G015000LC
TraesCS1A02G005300	TraesCS1A03G015100
TraesCS1A02G005315	TraesCS1A03G015200
TraesCS1A02G005368	TraesCS1A03G015300
TraesCS1A02G008300LC	TraesCS1A03G015400LC
TraesCS1A02G005387	TraesCS1A03G015500
TraesCS1A02G005400	TraesCS1A03G015600
TraesCS1A02G005500	TraesCS1A03G015700
TraesCS1A02G008400LC	TraesCS1A03G015800LC
TraesCS1A02G008500LC	TraesCS1A03G015900LC
TraesCS1A02G005600	TraesCS1A03G016000
TraesCS1A02G008600LC	TraesCS1A03G016100LC
TraesCS1A02G005700	TraesCS1A03G016200
TraesCS1A02G005800	TraesCS1A03G016300
TraesCS1A02G005900	TraesCS1A03G016400
TraesCS1A02G006000	TraesCS1A03G016500
TraesCS1A02G008700LC	TraesCS1A03G016600LC
TraesCS1A02G006100	TraesCS1A03G016700
TraesCS1A02G008800LC	TraesCS1A03G016800LC
TraesCS1A02G008900LC	TraesCS1A03G016900LC
TraesCS1A02G009000LC	TraesCS1A03G017000LC
TraesCS1A02G006200	TraesCS1A03G017100
TraesCS1A02G006300	TraesCS1A03G017200
TraesCS1A02G009100LC	TraesCS1A03G017300LC
TraesCS1A02G006400	TraesCS1A03G017400
TraesCS1A02G006500	TraesCS1A03G017500
TraesCS1A02G009110LC	TraesCS1A03G017600LC
TraesCS1A02G006700	TraesCS1A03G017700
TraesCS1A02G009200LC	TraesCS1A03G017800LC
TraesCS1A02G009300LC	TraesCS1A03G017900LC
TraesCS1A02G009400LC	TraesCS1A03G018000LC
TraesCS1A02G009500LC	TraesCS1A03G018100LC
TraesCSU02G611200LC	TraesCS1A03G018200LC
TraesCS1A02G009600LC	TraesCS1A03G018300LC
TraesCS1A02G006800	TraesCS1A03G018400
TraesCS1A02G009700LC	TraesCS1A03G018500LC
TraesCS1A02G006900	TraesCS1A03G018600
TraesCS1A02G009800LC	TraesCS1A03G018700LC
TraesCS1A02G007000	TraesCS1A03G018800
TraesCS1A02G007100	TraesCS1A03G018900
TraesCS1A02G009900LC	TraesCS1A03G019000LC
TraesCS1A02G010000LC	TraesCS1A03G019100LC
TraesCS1A02G007200	TraesCS1A03G019200
TraesCS1A02G007236	TraesCS1A03G019300
TraesCS1A02G010100LC	TraesCS1A03G019400LC
TraesCS1A02G010200LC	TraesCS1A03G019500LC
TraesCS1A02G007300	TraesCS1A03G019600
TraesCS1A02G010300LC	TraesCS1A03G019700LC
TraesCS1A02G007344	TraesCS1A03G019800
TraesCS1A02G010500LC	TraesCS1A03G019900LC
TraesCS1A02G010600LC	TraesCS1A03G020000LC
TraesCS1A02G010800LC	TraesCS1A03G020100LC
TraesCS1A02G010900LC	TraesCS1A03G020200LC
TraesCS1A02G010700LC	TraesCS1A03G020300LC
TraesCS1A02G007400	TraesCS1A03G020400
TraesCS1A02G007405	TraesCS1A03G020500
TraesCS1A02G007500	TraesCS1A03G020600
TraesCS1A02G007600	TraesCS1A03G020700
TraesCS1A02G007700	TraesCS1A03G020800
TraesCS1A02G007800	TraesCS1A03G020900
TraesCS1A02G011000LC	TraesCS1A03G021000LC
TraesCS1A02G011100LC	TraesCS1A03G021100LC
TraesCS1A02G007900	TraesCS1A03G021200
TraesCS1A02G007934	TraesCS1A03G021300
TraesCS1A02G011200LC	TraesCS1A03G021400LC
TraesCS1A02G008000	TraesCS1A03G021500
TraesCS1A02G011300LC	TraesCS1A03G021600LC
TraesCS1A02G011400LC	TraesCS1A03G021700LC
TraesCS1A02G011500LC	TraesCS1A03G021800LC
TraesCS1A02G011600LC	TraesCS1A03G021900LC
TraesCS1A02G011700LC	TraesCS1A03G022000LC
TraesCS1A02G008100	TraesCS1A03G022100
TraesCS1A02G008200	TraesCS1A03G022200
TraesCS1A02G008300	TraesCS1A03G022300
TraesCS1A02G011800LC	TraesCS1A03G022400LC
TraesCS1A02G008353	TraesCS1A03G022500
TraesCS1A02G012000LC	TraesCS1A03G022600LC
TraesCS1A02G012100LC	TraesCS1A03G022700LC
TraesCS1A02G012200LC	TraesCS1A03G022800LC
TraesCS1A02G012300LC	TraesCS1A03G022900LC
TraesCS1A02G012400LC	TraesCS1A03G023000LC
TraesCS1A02G012500LC	TraesCS1A03G023100LC
TraesCS1A02G012600LC	TraesCS1A03G023200LC
TraesCS1A02G012700LC	TraesCS1A03G023300LC
TraesCS1A02G012800LC	TraesCS1A03G023400LC
TraesCS1A02G008400	TraesCS1A03G023500
TraesCS1A02G008500	TraesCS1A03G023600
TraesCS1A02G012900LC	TraesCS1A03G023700LC
TraesCS1A02G008600	TraesCS1A03G023800
TraesCS1A02G008700	TraesCS1A03G023900
TraesCS1A02G008800	TraesCS1A03G024000
TraesCS1A02G013000LC	TraesCS1A03G024100LC
TraesCS1A02G013100LC	TraesCS1A03G024200LC
TraesCS1A02G008900	TraesCS1A03G024300
TraesCS1A02G013200LC	TraesCS1A03G024400LC
TraesCS1A02G009000	TraesCS1A03G024500
TraesCS1A02G009100	TraesCS1A03G024600
TraesCS1A02G009200	TraesCS1A03G024700
TraesCS1A02G009300	TraesCS1A03G024800
TraesCS1A02G009320	TraesCS1A03G024900
TraesCS1A02G013500LC	TraesCS1A03G025000LC
TraesCS1A02G013600LC	TraesCS1A03G025100LC
TraesCS1A02G009400	TraesCS1A03G025200
TraesCS1A02G013700LC	TraesCS1A03G025300LC
TraesCS1A02G013800LC	TraesCS1A03G025400LC
TraesCS1A02G013900LC	TraesCS1A03G025500LC
TraesCS1A02G009500	TraesCS1A03G025600
TraesCS1A02G014000LC	TraesCS1A03G025700LC
TraesCS1A02G014100LC	TraesCS1A03G025800LC
TraesCS1A02G014200LC	TraesCS1A03G025900LC
TraesCS1A02G014300LC	TraesCS1A03G026000LC
TraesCS1A02G009600	TraesCS1A03G026100
TraesCS1A02G009700	TraesCS1A03G026200
TraesCS1A02G014500LC	TraesCS1A03G026300LC
TraesCS1A02G014600LC	TraesCS1A03G026400LC
TraesCS1A02G014700LC	TraesCS1A03G026500LC
TraesCS1A02G014800LC	TraesCS1A03G026600LC
TraesCS1A02G014900LC	TraesCS1A03G026700LC
TraesCS1A02G015000LC	TraesCS1A03G026800LC
TraesCS1A02G015100LC	TraesCS1A03G026900LC
TraesCS1A02G015110LC	TraesCS1A03G027000LC
TraesCS1A02G015200LC	TraesCS1A03G027100LC
TraesCS1A02G009900	TraesCS1A03G027200
TraesCS1A02G010000	TraesCS1A03G027300
TraesCS1A02G010100	TraesCS1A03G027400
TraesCS1A02G015300LC	TraesCS1A03G027500LC
TraesCS1A02G010200	TraesCS1A03G027600
TraesCS1A02G010300	TraesCS1A03G027700
TraesCS1A02G010400	TraesCS1A03G027800
TraesCS1A02G010500	TraesCS1A03G027900
TraesCS1A02G010600	TraesCS1A03G028000
TraesCS1A02G010700	TraesCS1A03G028100
TraesCS1A02G010800	TraesCS1A03G028200
TraesCS1A02G010900	TraesCS1A03G028300
TraesCS1A02G015400LC	TraesCS1A03G028400LC
TraesCS1A02G010905	TraesCS1A03G028500
TraesCS1A02G011100	TraesCS1A03G028600
TraesCS1A02G011200	TraesCS1A03G028700
TraesCS1A02G015500LC	TraesCS1A03G028800LC
TraesCS1A02G015600LC	TraesCS1A03G028900LC
TraesCS1A02G011300	TraesCS1A03G029000
TraesCS1A02G015700LC	TraesCS1A03G029100LC
TraesCS1A02G015800LC	TraesCS1A03G029200LC
TraesCS1A02G011400	TraesCS1A03G029300
TraesCS1A02G011500	TraesCS1A03G029400
TraesCS1A02G011600	TraesCS1A03G029500
TraesCS1A02G011700	TraesCS1A03G029600
TraesCS1A02G011800	TraesCS1A03G029700
TraesCS1A02G011900	TraesCS1A03G029800
TraesCS1A02G012000	TraesCS1A03G029900
TraesCS1A02G012100	TraesCS1A03G030000
TraesCS1A02G015900LC	TraesCS1A03G030100LC
TraesCS1A02G016000LC	TraesCS1A03G030200LC
TraesCS1A02G016100LC	TraesCS1A03G030300LC
TraesCS1A02G016200LC	TraesCS1A03G030400LC
TraesCS1A02G016300LC	TraesCS1A03G030500LC
TraesCS1A02G016400LC	TraesCS1A03G030600LC
TraesCS1A02G016500LC	TraesCS1A03G030700LC
TraesCS1A02G016600LC	TraesCS1A03G030800LC
TraesCS1A02G016700LC	TraesCS1A03G030900LC
TraesCS1A02G012200	TraesCS1A03G031000
TraesCS1A02G016800LC	TraesCS1A03G031100LC
TraesCS1A02G012300	TraesCS1A03G031200
TraesCS1A02G012400	TraesCS1A03G031300
TraesCS1A02G016900LC	TraesCS1A03G031400LC
TraesCS1A02G012500	TraesCS1A03G031500
TraesCS1A02G012600	TraesCS1A03G031600
TraesCS1A02G017000LC	TraesCS1A03G031700LC
TraesCS1A02G017100LC	TraesCS1A03G031800LC
TraesCS1A02G012700	TraesCS1A03G031900
TraesCS1A02G012800	TraesCS1A03G032000
TraesCS1A02G012900	TraesCS1A03G032100
TraesCS1A02G013000	TraesCS1A03G032200
TraesCS1A02G017200LC	TraesCS1A03G032300LC
TraesCS1A02G013100	TraesCS1A03G032400
TraesCS1A02G013200	TraesCS1A03G032500
TraesCS1A02G017300LC	TraesCS1A03G032600LC
TraesCS1A02G017400LC	TraesCS1A03G032700LC
TraesCS1A02G017500LC	TraesCS1A03G032800LC
TraesCS1A02G017600LC	TraesCS1A03G032900LC
TraesCS1A02G017700LC	TraesCS1A03G033000LC
TraesCS1A02G013300	TraesCS1A03G033100
TraesCS1A02G013400	TraesCS1A03G033200
TraesCS1A02G013500	TraesCS1A03G033300
TraesCS1A02G017800LC	TraesCS1A03G033400LC
TraesCS1A02G017900LC	TraesCS1A03G033500LC
TraesCS1A02G013600	TraesCS1A03G033600
TraesCS1A02G018000LC	TraesCS1A03G033700LC
TraesCS1A02G013700	TraesCS1A03G033800
TraesCS1A02G013800	TraesCS1A03G033900
TraesCS1A02G013900	TraesCS1A03G034000
TraesCS1A02G014000	TraesCS1A03G034100
TraesCS1A02G014100	TraesCS1A03G034200
TraesCS1A02G018100LC	TraesCS1A03G034300LC
TraesCS1A02G014200	TraesCS1A03G034400
TraesCS1A02G018200LC	TraesCS1A03G034500LC
TraesCS1A02G014300	TraesCS1A03G034600
TraesCS1A02G014400	TraesCS1A03G034700
TraesCS1A02G014500	TraesCS1A03G034800
TraesCS1A02G018300LC	TraesCS1A03G034900LC
TraesCS1A02G018310LC	TraesCS1A03G035000LC
TraesCS1A02G014700	TraesCS1A03G035100
TraesCS1A02G014800	TraesCS1A03G035200
TraesCS1A02G018400LC	TraesCS1A03G035300LC
TraesCS1A02G018500LC	TraesCS1A03G035400LC
TraesCS1A02G018600LC	TraesCS1A03G035500LC
TraesCS1A02G018700LC	TraesCS1A03G035600LC
TraesCS1A02G018800LC	TraesCS1A03G035700LC
TraesCS1A02G018900LC	TraesCS1A03G035800LC
TraesCS1A02G019000LC	TraesCS1A03G035900LC
TraesCS1A02G019100LC	TraesCS1A03G036000LC
TraesCS1A02G014900	TraesCS1A03G036100
TraesCS1A02G015000	TraesCS1A03G036200
TraesCSU02G458200LC	TraesCS1A03G036300LC
TraesCS1A02G019200LC	TraesCS1A03G036400LC
TraesCS1A02G019300LC	TraesCS1A03G036500LC
TraesCS1A02G019400LC	TraesCS1A03G036600LC
TraesCS1A02G019500LC	TraesCS1A03G036700LC
TraesCS1A02G019600LC	TraesCS1A03G036800LC
TraesCS1A02G015100	TraesCS1A03G036900
TraesCS1A02G015200	TraesCS1A03G037000
TraesCS1A02G015300	TraesCS1A03G037100
TraesCS1A02G015378	TraesCS1A03G037200
TraesCS1A02G015400	TraesCS1A03G037300
TraesCS1A02G019900LC	TraesCS1A03G037400LC
TraesCS1A02G015500	TraesCS1A03G037500
TraesCS1A02G015600	TraesCS1A03G037600
TraesCS1A02G015700	TraesCS1A03G037700
TraesCS1A02G015800	TraesCS1A03G037800
TraesCS1A02G015900	TraesCS1A03G037900
TraesCS1A02G020000LC	TraesCS1A03G038000LC
TraesCS1A02G016000	TraesCS1A03G038100
TraesCS1A02G020100LC	TraesCS1A03G038200LC
TraesCS1A02G016100	TraesCS1A03G038300
TraesCS1A02G020200LC	TraesCS1A03G038400LC
TraesCS1A02G020300LC	TraesCS1A03G038500LC
TraesCS1A02G020400LC	TraesCS1A03G038600LC
TraesCS1A02G016203	TraesCS1A03G038700
TraesCS1A02G016200	TraesCS1A03G038800
TraesCS1A02G016300	TraesCS1A03G038900
TraesCS1A02G020700LC	TraesCS1A03G039000LC
TraesCS1A02G016400	TraesCS1A03G039100
TraesCS1A02G016500	TraesCS1A03G039200
TraesCS1A02G016600	TraesCS1A03G039300
TraesCS1A02G016800	TraesCS1A03G039400
TraesCS1A02G016900	TraesCS1A03G039500
TraesCS1A02G017000	TraesCS1A03G039600
TraesCS1A02G017100	TraesCS1A03G039700
TraesCS1A02G017200	TraesCS1A03G039800
TraesCS1A02G020800LC	TraesCS1A03G039900LC
TraesCS1A02G017300	TraesCS1A03G040000
TraesCS1A02G020900LC	TraesCS1A03G040100LC
TraesCS1A02G021000LC	TraesCS1A03G040200LC
TraesCS1A02G021100LC	TraesCS1A03G040300LC
TraesCS1A02G017400	TraesCS1A03G040400
TraesCS1A02G017500	TraesCS1A03G040500
TraesCS1A02G021200LC	TraesCS1A03G040600LC
TraesCS1A02G021300LC	TraesCS1A03G040700LC
TraesCS1A02G017600	TraesCS1A03G040800
TraesCS1A02G017700	TraesCS1A03G040900
TraesCS1A02G021400LC	TraesCS1A03G041000LC
TraesCS1A02G021500LC	TraesCS1A03G041100LC
TraesCS1A02G021600LC	TraesCS1A03G041200LC
TraesCS1A02G021700LC	TraesCS1A03G041300LC
TraesCS1A02G021800LC	TraesCS1A03G041400LC
TraesCS1A02G021900LC	TraesCS1A03G041500LC
TraesCS1A02G022000LC	TraesCS1A03G041600LC
TraesCS1A02G022100LC	TraesCS1A03G041700LC
TraesCS1A02G017800	TraesCS1A03G041800
TraesCS1A02G017900	TraesCS1A03G041900
TraesCS1A02G018000	TraesCS1A03G042000
TraesCS1A02G022200LC	TraesCS1A03G042100LC
TraesCS1A02G018100	TraesCS1A03G042200
TraesCS1A02G022300LC	TraesCS1A03G042300LC
TraesCS1A02G022400LC	TraesCS1A03G042400LC
TraesCS1A02G018200	TraesCS1A03G042500
TraesCS1A02G018300	TraesCS1A03G042600
TraesCS1A02G022500LC	TraesCS1A03G042700LC
TraesCS1A02G018400	TraesCS1A03G042800
TraesCS1A02G018500	TraesCS1A03G042900
TraesCS1A02G022600LC	TraesCS1A03G043000LC
TraesCS1A02G018600	TraesCS1A03G043100
TraesCS1A02G018700	TraesCS1A03G043200
TraesCS1A02G022700LC	TraesCS1A03G043300LC
TraesCS1A02G018800	TraesCS1A03G043400
TraesCS1A02G018900	TraesCS1A03G043500
TraesCS1A02G019000	TraesCS1A03G043600
TraesCS1A02G022800LC	TraesCS1A03G043700LC
TraesCS1A02G019100	TraesCS1A03G043800
TraesCS1A02G022900LC	TraesCS1A03G043900LC
TraesCS1A02G019200	TraesCS1A03G044000
TraesCS1A02G023000LC	TraesCS1A03G044100LC
TraesCS1A02G019300	TraesCS1A03G044200
TraesCS1A02G023100LC	TraesCS1A03G044300LC
TraesCS1A02G023200LC	TraesCS1A03G044400LC
TraesCS1A02G023300LC	TraesCS1A03G044500LC
TraesCS1A02G023400LC	TraesCS1A03G044600LC
TraesCS1A02G023500LC	TraesCS1A03G044700LC
TraesCS1A02G019400	TraesCS1A03G044800
TraesCS1A02G023600LC	TraesCS1A03G044900LC
TraesCS1A02G019500	TraesCS1A03G045000
TraesCS1A02G019600	TraesCS1A03G045100
TraesCS1A02G023700LC	TraesCS1A03G045200LC
TraesCS1A02G019700	TraesCS1A03G045300
TraesCS1A02G023800LC	TraesCS1A03G045400LC
TraesCS1A02G019800	TraesCS1A03G045500
TraesCS1A02G019900	TraesCS1A03G045600
TraesCS1A02G020000	TraesCS1A03G045700
TraesCS1A02G020100	TraesCS1A03G045800
TraesCS1A02G020153	TraesCS1A03G045900
TraesCS1A02G020200	TraesCS1A03G046000
TraesCS1A02G020300	TraesCS1A03G046100
TraesCS1A02G020400	TraesCS1A03G046200
TraesCS1A02G020500	TraesCS1A03G046300
TraesCS1A02G023900LC	TraesCS1A03G046400LC
TraesCS1A02G020600	TraesCS1A03G046500
TraesCS1A02G020700	TraesCS1A03G046600
TraesCS1A02G024000LC	TraesCS1A03G046700LC
TraesCS1A02G024100LC	TraesCS1A03G046800LC
TraesCS1A02G020800	TraesCS1A03G046900
TraesCS1A02G024200LC	TraesCS1A03G047000LC
TraesCS1A02G020900	TraesCS1A03G047100
TraesCS1A02G021000	TraesCS1A03G047200
TraesCS1A02G021100	TraesCS1A03G047300
TraesCS1A02G021200	TraesCS1A03G047400
TraesCS1A02G024300LC	TraesCS1A03G047500LC
TraesCS1A02G021300	TraesCS1A03G047600
TraesCS1A02G024400LC	TraesCS1A03G047700LC
TraesCS1A02G021400	TraesCS1A03G047800
TraesCS1A02G024500LC	TraesCS1A03G047900LC
TraesCS1A02G024600LC	TraesCS1A03G048000LC
TraesCS1A02G021500	TraesCS1A03G048100
TraesCS1A02G024700LC	TraesCS1A03G048200LC
TraesCS1A02G024800LC	TraesCS1A03G048300LC
TraesCS1A02G024900LC	TraesCS1A03G048400LC
TraesCS1A02G025000LC	TraesCS1A03G048500LC
TraesCS1A02G025100LC	TraesCS1A03G048600LC
TraesCS1A02G025200LC	TraesCS1A03G048700LC
TraesCS1A02G021600	TraesCS1A03G048800
TraesCS1A02G021700	TraesCS1A03G048900
TraesCS1A02G021800	TraesCS1A03G049000
TraesCS1A02G021900	TraesCS1A03G049100
TraesCS1A02G025300LC	TraesCS1A03G049200LC
TraesCS1A02G022000	TraesCS1A03G049300
TraesCS1A02G025400LC	TraesCS1A03G049400LC
TraesCS1A02G025500LC	TraesCS1A03G049500LC
TraesCS1A02G025600LC	TraesCS1A03G049600LC
TraesCS1A02G025700LC	TraesCS1A03G049700LC
TraesCS1A02G025800LC	TraesCS1A03G049800LC
TraesCS1A02G022100	TraesCS1A03G049900
TraesCS1A02G022200	TraesCS1A03G050000
TraesCS1A02G022300	TraesCS1A03G050100
TraesCS1A02G022400	TraesCS1A03G050200
TraesCS1A02G025900LC	TraesCS1A03G050300LC
TraesCS1A02G026000LC	TraesCS1A03G050400LC
TraesCS1A02G026100LC	TraesCS1A03G050500LC
TraesCS1A02G026200LC	TraesCS1A03G050600LC
TraesCS1A02G026300LC	TraesCS1A03G050700LC
TraesCS1A02G022500	TraesCS1A03G050800
TraesCS1A02G026400LC	TraesCS1A03G050900LC
TraesCS1A02G026500LC	TraesCS1A03G051000LC
TraesCS1A02G022600	TraesCS1A03G051100
TraesCS1A02G026600LC	TraesCS1A03G051200LC
TraesCS1A02G026700LC	TraesCS1A03G051300LC
TraesCS1A02G026800LC	TraesCS1A03G051400LC
TraesCS1A02G026900LC	TraesCS1A03G051500LC
TraesCS1A02G027000LC	TraesCS1A03G051600LC
TraesCS1A02G027100LC	TraesCS1A03G051700LC
TraesCS1A02G027200LC	TraesCS1A03G051800LC
TraesCS1A02G022700	TraesCS1A03G051900
TraesCS1A02G022800	TraesCS1A03G052000
TraesCS1A02G027300LC	TraesCS1A03G052100LC
TraesCS1A02G027400LC	TraesCS1A03G052200LC
TraesCS1A02G027500LC	TraesCS1A03G052300LC
TraesCS1A02G022900	TraesCS1A03G052400
TraesCS1A02G027600LC	TraesCS1A03G052500LC
TraesCS1A02G023000	TraesCS1A03G052600
TraesCS1A02G023100	TraesCS1A03G052700
TraesCS1A02G027700LC	TraesCS1A03G052800LC
TraesCS1A02G027800LC	TraesCS1A03G052900LC
TraesCS1A02G023205	TraesCS1A03G053000
TraesCS1A02G023200	TraesCS1A03G053100
TraesCS1A02G028000LC	TraesCS1A03G053200LC
TraesCS1A02G023300	TraesCS1A03G053300
TraesCS1A02G023400	TraesCS1A03G053400
TraesCS1A02G028100LC	TraesCS1A03G053500LC
TraesCS1A02G023500	TraesCS1A03G053600
TraesCS1A02G028200LC	TraesCS1A03G053700LC
TraesCS1A02G023600	TraesCS1A03G053800
TraesCS1A02G023700	TraesCS1A03G053900
TraesCS1A02G028300LC	TraesCS1A03G054000LC
TraesCS1A02G023800	TraesCS1A03G054100
TraesCS1A02G023900	TraesCS1A03G054200
TraesCS1A02G028400LC	TraesCS1A03G054300LC
TraesCS1A02G028500LC	TraesCS1A03G054400LC
TraesCS1A02G028600LC	TraesCS1A03G054500LC
TraesCS1A02G028700LC	TraesCS1A03G054600LC
TraesCS1A02G024000	TraesCS1A03G054700
TraesCS1A02G024100	TraesCS1A03G054800
TraesCS1A02G024200	TraesCS1A03G054900
TraesCS1A02G024300	TraesCS1A03G055000
TraesCS1A02G028800LC	TraesCS1A03G055100LC
TraesCS1A02G028900LC	TraesCS1A03G055200LC
TraesCS1A02G029000LC	TraesCS1A03G055300LC
TraesCS1A02G029100LC	TraesCS1A03G055400LC
TraesCS1A02G029200LC	TraesCS1A03G055500LC
TraesCS1A02G029300LC	TraesCS1A03G055600LC
TraesCS1A02G029400LC	TraesCS1A03G055700LC
TraesCS1A02G024400	TraesCS1A03G055800
TraesCS1A02G029500LC	TraesCS1A03G055900LC
TraesCS1A02G029600LC	TraesCS1A03G056000LC
TraesCS1A02G029700LC	TraesCS1A03G056100LC
TraesCS1A02G029800LC	TraesCS1A03G056200LC
TraesCS1A02G029900LC	TraesCS1A03G056300LC
TraesCS1A02G024500	TraesCS1A03G056400
TraesCS1A02G024600	TraesCS1A03G056500
TraesCS1A02G024700	TraesCS1A03G056600
TraesCS1A02G024800	TraesCS1A03G056700
TraesCS1A02G030000LC	TraesCS1A03G056800LC
TraesCS1A02G030100LC	TraesCS1A03G056900LC
TraesCS1A02G030200LC	TraesCS1A03G057000LC
TraesCS1A02G030300LC	TraesCS1A03G057100LC
TraesCS1A02G030400LC	TraesCS1A03G057200LC
TraesCS1A02G024900	TraesCS1A03G057300
TraesCS1A02G025000	TraesCS1A03G057400
TraesCS1A02G025100	TraesCS1A03G057500
TraesCS1A02G025200	TraesCS1A03G057600
TraesCS1A02G025300	TraesCS1A03G057700
TraesCS1A02G030500LC	TraesCS1A03G057800LC
TraesCS1A02G025400	TraesCS1A03G057900
TraesCS1A02G030600LC	TraesCS1A03G058000LC
TraesCS1A02G025500	TraesCS1A03G058100
TraesCS1A02G030700LC	TraesCS1A03G058200LC
TraesCS1A02G030800LC	TraesCS1A03G058300LC
TraesCS1A02G030900LC	TraesCS1A03G058400LC
TraesCS1A02G031000LC	TraesCS1A03G058500LC
TraesCS1A02G031100LC	TraesCS1A03G058600LC
TraesCS1A02G031200LC	TraesCS1A03G058700LC
TraesCS1A02G031300LC	TraesCS1A03G058800LC
TraesCS1A02G031400LC	TraesCS1A03G058900LC
TraesCS1A02G031500LC	TraesCS1A03G059000LC
TraesCS1A02G031600LC	TraesCS1A03G059100LC
TraesCS1A02G031700LC	TraesCS1A03G059200LC
TraesCS1A02G031800LC	TraesCS1A03G059300LC
TraesCS1A02G025600	TraesCS1A03G059400
TraesCS1A02G025700	TraesCS1A03G059500
TraesCS1A02G025800	TraesCS1A03G059600
TraesCS1A02G025900	TraesCS1A03G059700
TraesCS1A02G031900LC	TraesCS1A03G059800LC
TraesCS1A02G026000	TraesCS1A03G059900
TraesCS1A02G032000LC	TraesCS1A03G060000LC
TraesCS1A02G026100	TraesCS1A03G060100
TraesCS1A02G032100LC	TraesCS1A03G060200LC
TraesCS1A02G032200LC	TraesCS1A03G060300LC
TraesCS1A02G032300LC	TraesCS1A03G060400LC
TraesCS1A02G032400LC	TraesCS1A03G060500LC
TraesCS1A02G026200	TraesCS1A03G060600
TraesCS1A02G032500LC	TraesCS1A03G060700LC
TraesCS1A02G026300	TraesCS1A03G060800
TraesCS1A02G032700LC	TraesCS1A03G060900LC
TraesCS1A02G026400	TraesCS1A03G061000
TraesCSU02G567800LC	TraesCS1A03G061100LC
TraesCS1A02G026500	TraesCS1A03G061200
TraesCS1A02G026600	TraesCS1A03G061300
TraesCS1A02G026700	TraesCS1A03G061400
TraesCS2B02G084400	TraesCS1A03G061500
TraesCS1A02G026800	TraesCS1A03G061600
TraesCS1A02G026900	TraesCS1A03G061700
TraesCS1A02G032800LC	TraesCS1A03G061800LC
TraesCS1A02G032900LC	TraesCS1A03G061900LC
TraesCS1A02G033000LC	TraesCS1A03G062000LC
TraesCS1A02G027000	TraesCS1A03G062100
TraesCS1A02G033100LC	TraesCS1A03G062200LC
TraesCS1A02G033200LC	TraesCS1A03G062300LC
TraesCS1A02G033300LC	TraesCS1A03G062400LC
TraesCS1A02G027100	TraesCS1A03G062500
TraesCS1A02G033400LC	TraesCS1A03G062600LC
TraesCS1A02G027200	TraesCS1A03G062700
TraesCS1A02G027300	TraesCS1A03G062800
TraesCS1A02G033500LC	TraesCS1A03G062900LC
TraesCS1A02G033700LC	TraesCS1A03G063000LC
TraesCS1A02G033600LC	TraesCS1A03G063100LC
TraesCS1A02G033800LC	TraesCS1A03G063200LC
TraesCS1A02G027400	TraesCS1A03G063300
TraesCS1A02G027500	TraesCS1A03G063400
TraesCS1A02G027600	TraesCS1A03G063500
TraesCS1A02G033900LC	TraesCS1A03G063600LC
TraesCS1A02G034000LC	TraesCS1A03G063700LC
TraesCS1A02G034100LC	TraesCS1A03G063800LC
TraesCS1A02G034200LC	TraesCS1A03G063900LC
TraesCS1A02G027700	TraesCS1A03G064000
TraesCS1A02G027800	TraesCS1A03G064100
TraesCS1A02G034300LC	TraesCS1A03G064200LC
TraesCS1A02G027900	TraesCS1A03G064300
TraesCS1A02G034400LC	TraesCS1A03G064400LC
TraesCS1A02G028000	TraesCS1A03G064500
TraesCSU02G499500LC	TraesCS1A03G064600LC
TraesCS1A02G028100	TraesCS1A03G064700
TraesCS1A02G028200	TraesCS1A03G064800
TraesCS1A02G028300	TraesCS1A03G064900
TraesCS1A02G028400	TraesCS1A03G065000
TraesCS1A02G034500LC	TraesCS1A03G065100LC
TraesCS1A02G034600LC	TraesCS1A03G065200LC
TraesCS1A02G028500	TraesCS1A03G065300
TraesCS1A02G034800LC	TraesCS1A03G065400LC
TraesCS1A02G028600	TraesCS1A03G065500
TraesCS1A02G028700	TraesCS1A03G065600
TraesCS1A02G034900LC	TraesCS1A03G065700LC
TraesCS1A02G035000LC	TraesCS1A03G065800LC
TraesCS1A02G028900	TraesCS1A03G065900
TraesCS1A02G029000	TraesCS1A03G066000
TraesCS1A02G035100LC	TraesCS1A03G066100LC
TraesCS1A02G029100	TraesCS1A03G066200
TraesCS1A02G029200	TraesCS1A03G066300
TraesCS1A02G035200LC	TraesCS1A03G066400LC
TraesCS1A02G035300LC	TraesCS1A03G066500LC
TraesCS1A02G029300	TraesCS1A03G066600
TraesCS1A02G029400	TraesCS1A03G066700
TraesCS1A02G035400LC	TraesCS1A03G066800LC
TraesCS1A02G035500LC	TraesCS1A03G066900LC
TraesCS1A02G035600LC	TraesCS1A03G067000LC
TraesCS1A02G029500	TraesCS1A03G067100
TraesCS1A02G035700LC	TraesCS1A03G067200LC
TraesCS1A02G029600	TraesCS1A03G067300
TraesCS1A02G029700	TraesCS1A03G067400
TraesCS1A02G029800	TraesCS1A03G067500
TraesCS1A02G035800LC	TraesCS1A03G067600LC
TraesCS1A02G035900LC	TraesCS1A03G067700LC
TraesCS1A02G036000LC	TraesCS1A03G067800LC
TraesCS1A02G036100LC	TraesCS1A03G067900LC
TraesCS1A02G029900	TraesCS1A03G068000
TraesCS1A02G030000	TraesCS1A03G068100
TraesCS1A02G030100	TraesCS1A03G068200
TraesCS1A02G030200	TraesCS1A03G068300
TraesCS1A02G036200LC	TraesCS1A03G068400LC
TraesCS1A02G030300	TraesCS1A03G068500
TraesCS1A02G036300LC	TraesCS1A03G068600LC
TraesCS1A02G036400LC	TraesCS1A03G068700LC
TraesCS1A02G030400	TraesCS1A03G068800
TraesCS1A02G036500LC	TraesCS1A03G068900LC
TraesCS1A02G030500	TraesCS1A03G069000
TraesCS1A02G030600	TraesCS1A03G069100
TraesCS1A02G036600LC	TraesCS1A03G069200LC
TraesCS1A02G030700	TraesCS1A03G069300
TraesCS1A02G036700LC	TraesCS1A03G069400LC
TraesCS1A02G036800LC	TraesCS1A03G069500LC
TraesCS1A02G036900LC	TraesCS1A03G069600LC
TraesCS1A02G037000LC	TraesCS1A03G069700LC
TraesCS1A02G037100LC	TraesCS1A03G069800LC
TraesCS1A02G037200LC	TraesCS1A03G069900LC
TraesCS1A02G037210LC	TraesCS1A03G070000LC
TraesCS1A02G037300LC	TraesCS1A03G070100LC
TraesCS1A02G037400LC	TraesCS1A03G070200LC
TraesCS1A02G030900	TraesCS1A03G070300
TraesCS1A02G031000	TraesCS1A03G070400
TraesCS1A02G031100	TraesCS1A03G070500
TraesCS1A02G037500LC	TraesCS1A03G070600LC
TraesCS1A02G037600LC	TraesCS1A03G070700LC
TraesCS1A02G031200	TraesCS1A03G070800
TraesCS1A02G031300	TraesCS1A03G070900
TraesCS1A02G037700LC	TraesCS1A03G071000LC
TraesCS1A02G031400	TraesCS1A03G071100
TraesCS1A02G037800LC	TraesCS1A03G071200LC
TraesCS1A02G037900LC	TraesCS1A03G071300LC
TraesCS1A02G038000LC	TraesCS1A03G071400LC
TraesCS1A02G031500	TraesCS1A03G071500
TraesCS1A02G038100LC	TraesCS1A03G071600LC
TraesCS1A02G031600	TraesCS1A03G071700
TraesCS1A02G031700	TraesCS1A03G071800
TraesCS1A02G031800	TraesCS1A03G071900
TraesCS1A02G031900	TraesCS1A03G072000
TraesCS1A02G038200LC	TraesCS1A03G072100LC
TraesCS1A02G032000	TraesCS1A03G072200
TraesCS1A02G032100	TraesCS1A03G072300
TraesCS1A02G032200	TraesCS1A03G072400
TraesCS1A02G032300	TraesCS1A03G072500
TraesCS1A02G032400	TraesCS1A03G072600
TraesCS1A02G032500	TraesCS1A03G072700
TraesCS1A02G038300LC	TraesCS1A03G072800LC
TraesCS1A02G038400LC	TraesCS1A03G072900LC
TraesCS1A02G038500LC	TraesCS1A03G073000LC
TraesCS1A02G038600LC	TraesCS1A03G073100LC
TraesCS1A02G032600	TraesCS1A03G073200
TraesCS1A02G032700	TraesCS1A03G073300
TraesCS1A02G032800	TraesCS1A03G073400
TraesCS1A02G032900	TraesCS1A03G073500
TraesCS1A02G038700LC	TraesCS1A03G073600LC
TraesCS1A02G033000	TraesCS1A03G073700
TraesCS1A02G033100	TraesCS1A03G073800
TraesCS1A02G038800LC	TraesCS1A03G073900LC
TraesCS1A02G033200	TraesCS1A03G074000
TraesCS1A02G038900LC	TraesCS1A03G074100LC
TraesCS1A02G039000LC	TraesCS1A03G074200LC
TraesCS1A02G039100LC	TraesCS1A03G074300LC
TraesCS1A02G039200LC	TraesCS1A03G074400LC
TraesCS1A02G039300LC	TraesCS1A03G074500LC
TraesCS1A02G033288	TraesCS1A03G074600
TraesCS1A02G039400LC	TraesCS1A03G074700LC
TraesCS1A02G039500LC	TraesCS1A03G074800LC
TraesCS1A02G039600LC	TraesCS1A03G074900LC
TraesCS1A02G033300	TraesCS1A03G075000
TraesCS1A02G039700LC	TraesCS1A03G075100LC
TraesCS1A02G039800LC	TraesCS1A03G075200LC
TraesCS1A02G033400	TraesCS1A03G075300
TraesCS1A02G039900LC	TraesCS1A03G075400LC
TraesCS1A02G040000LC	TraesCS1A03G075500LC
TraesCS1A02G040100LC	TraesCS1A03G075600LC
TraesCS1A02G033501	TraesCS1A03G075700
TraesCS1A02G040300LC	TraesCS1A03G075800LC
TraesCS1A02G040400LC	TraesCS1A03G075900LC
TraesCS1A02G033500	TraesCS1A03G076000
TraesCS1A02G040500LC	TraesCS1A03G076100LC
TraesCS1A02G040600LC	TraesCS1A03G076200LC
TraesCS1A02G040700LC	TraesCS1A03G076300LC
TraesCS1A02G033600	TraesCS1A03G076400
TraesCS1A02G040800LC	TraesCS1A03G076500LC
TraesCS1A02G033700	TraesCS1A03G076600
TraesCS1A02G033800	TraesCS1A03G076700
TraesCS1A02G040900LC	TraesCS1A03G076800LC
TraesCS1A02G041000LC	TraesCS1A03G076900LC
TraesCS1A02G033900	TraesCS1A03G077000
TraesCS1A02G041100LC	TraesCS1A03G077100LC
TraesCS1A02G041200LC	TraesCS1A03G077200LC
TraesCS1A02G041300LC	TraesCS1A03G077300LC
TraesCS1A02G041400LC	TraesCS1A03G077400LC
TraesCS1A02G041500LC	TraesCS1A03G077500LC
TraesCS1A02G034000	TraesCS1A03G077600
TraesCS1A02G041600LC	TraesCS1A03G077700LC
TraesCS1A02G041700LC	TraesCS1A03G077800LC
TraesCS1A02G041800LC	TraesCS1A03G077900LC
TraesCS1A02G034100	TraesCS1A03G078000
TraesCS1A02G034200	TraesCS1A03G078100
TraesCS1A02G034300	TraesCS1A03G078200
TraesCS1A02G041900LC	TraesCS1A03G078300LC
TraesCS1A02G034400	TraesCS1A03G078400
TraesCS1A02G042000LC	TraesCS1A03G078500LC
TraesCS1A02G042100LC	TraesCS1A03G078600LC
TraesCS1A02G042200LC	TraesCS1A03G078700LC
TraesCS1A02G042300LC	TraesCS1A03G078800LC
TraesCS1A02G042400LC	TraesCS1A03G078900LC
TraesCS1A02G042500LC	TraesCS1A03G079000LC
TraesCS1A02G034500	TraesCS1A03G079100
TraesCS1A02G034600	TraesCS1A03G079200
TraesCS1A02G042600LC	TraesCS1A03G079300LC
TraesCS1A02G042700LC	TraesCS1A03G079400LC
TraesCS1A02G042800LC	TraesCS1A03G079500LC
TraesCS1A02G034700	TraesCS1A03G079600
TraesCS1A02G042900LC	TraesCS1A03G079700LC
TraesCS1A02G043000LC	TraesCS1A03G079800LC
TraesCS1A02G043100LC	TraesCS1A03G079900LC
TraesCS1A02G043200LC	TraesCS1A03G080000LC
TraesCS1A02G043300LC	TraesCS1A03G080100LC
TraesCS1A02G034800	TraesCS1A03G080200
TraesCS1A02G043400LC	TraesCS1A03G080300LC
TraesCS1A02G043500LC	TraesCS1A03G080400LC
TraesCS1A02G034900	TraesCS1A03G080500
TraesCS1A02G043600LC	TraesCS1A03G080600LC
TraesCS1A02G043700LC	TraesCS1A03G080700LC
TraesCS1A02G043800LC	TraesCS1A03G080800LC
TraesCS1A02G035000	TraesCS1A03G080900
TraesCS1A02G043900LC	TraesCS1A03G081000LC
TraesCS1A02G044000LC	TraesCS1A03G081100LC
TraesCS1A02G035100	TraesCS1A03G081200
TraesCS1A02G044100LC	TraesCS1A03G081300LC
TraesCS1A02G044200LC	TraesCS1A03G081400LC
TraesCS1A02G035200	TraesCS1A03G081500
TraesCS1A02G035300	TraesCS1A03G081600
TraesCS1A02G035400	TraesCS1A03G081700
TraesCS1A02G044300LC	TraesCS1A03G081800LC
TraesCS1A02G035500	TraesCS1A03G081900
TraesCS1A02G044400LC	TraesCS1A03G082000LC
TraesCS1A02G035600	TraesCS1A03G082100
TraesCS1A02G044500LC	TraesCS1A03G082200LC
TraesCS1A02G044600LC	TraesCS1A03G082300LC
TraesCS1A02G044700LC	TraesCS1A03G082400LC
TraesCSU02G359900LC	TraesCS1A03G082500LC
TraesCS1A02G044800LC	TraesCS1A03G082600LC
TraesCS1A02G044900LC	TraesCS1A03G082700LC
TraesCS1A02G045000LC	TraesCS1A03G082800LC
TraesCS1A02G045100LC	TraesCS1A03G082900LC
TraesCS1A02G045200LC	TraesCS1A03G083000LC
TraesCS1A02G045300LC	TraesCS1A03G083100LC
TraesCS1A02G035700	TraesCS1A03G083200
TraesCS1A02G035800	TraesCS1A03G083300
TraesCS1A02G035900	TraesCS1A03G083400
TraesCS1A02G045400LC	TraesCS1A03G083500LC
TraesCS1A02G045500LC	TraesCS1A03G083600LC
TraesCS1A02G045600LC	TraesCS1A03G083700LC
TraesCS1A02G045700LC	TraesCS1A03G083800LC
TraesCS1A02G045800LC	TraesCS1A03G083900LC
TraesCS1A02G036000	TraesCS1A03G084000
TraesCS1A02G045900LC	TraesCS1A03G084100LC
TraesCS1A02G046000LC	TraesCS1A03G084200LC
TraesCS1A02G046100LC	TraesCS1A03G084300LC
TraesCS1A02G036100	TraesCS1A03G084400
TraesCS1A02G046200LC	TraesCS1A03G084500LC
TraesCS1A02G046300LC	TraesCS1A03G084600LC
TraesCS1A02G046400LC	TraesCS1A03G084700LC
TraesCS1A02G036200	TraesCS1A03G084800
TraesCS1A02G046500LC	TraesCS1A03G084900LC
TraesCS1A02G036300	TraesCS1A03G085000
TraesCS1A02G046600LC	TraesCS1A03G085100LC
TraesCS1A02G036400	TraesCS1A03G085200
TraesCS1A02G036500	TraesCS1A03G085300
TraesCS1A02G046700LC	TraesCS1A03G085400LC
TraesCS1A02G046800LC	TraesCS1A03G085500LC
TraesCS1A02G046900LC	TraesCS1A03G085600LC
TraesCS1A02G047000LC	TraesCS1A03G085700LC
TraesCS1A02G047100LC	TraesCS1A03G085800LC
TraesCS1A02G047200LC	TraesCS1A03G085900LC
TraesCS1A02G047300LC	TraesCS1A03G086000LC
TraesCS1A02G047400LC	TraesCS1A03G086100LC
TraesCS1A02G047500LC	TraesCS1A03G086200LC
TraesCS1A02G047700LC	TraesCS1A03G086300LC
TraesCS1A02G047800LC	TraesCS1A03G086400LC
TraesCS1A02G047900LC	TraesCS1A03G086500LC
TraesCS1A02G048000LC	TraesCS1A03G086600LC
TraesCS1A02G048100LC	TraesCS1A03G086700LC
TraesCS1A02G048200LC	TraesCS1A03G086800LC
TraesCS1A02G048300LC	TraesCS1A03G086900LC
TraesCS1A02G036600	TraesCS1A03G087000
TraesCS1A02G036700	TraesCS1A03G087100
TraesCS1A02G036800	TraesCS1A03G087200
TraesCS1A02G048400LC	TraesCS1A03G087300LC
TraesCS1A02G048500LC	TraesCS1A03G087400LC
TraesCS1A02G048600LC	TraesCS1A03G087500LC
TraesCS1A02G048700LC	TraesCS1A03G087600LC
TraesCS1A02G048800LC	TraesCS1A03G087700LC
TraesCS1A02G048900LC	TraesCS1A03G087800LC
TraesCS1A02G049000LC	TraesCS1A03G087900LC
TraesCS1A02G036900	TraesCS1A03G088000
TraesCS1A02G049100LC	TraesCS1A03G088100LC
TraesCS1A02G037000	TraesCS1A03G088200
TraesCS1A02G049200LC	TraesCS1A03G088300LC
TraesCS1A02G049300LC	TraesCS1A03G088400LC
TraesCS1A02G049400LC	TraesCS1A03G088500LC
TraesCS1A02G049500LC	TraesCS1A03G088600LC
TraesCS1A02G037100	TraesCS1A03G088700
TraesCS1A02G049600LC	TraesCS1A03G088800LC
TraesCS1A02G037200	TraesCS1A03G088900
TraesCS1A02G037300	TraesCS1A03G089000
TraesCS1A02G037400	TraesCS1A03G089100
TraesCS1A02G049700LC	TraesCS1A03G089200LC
TraesCS1A02G037500	TraesCS1A03G089300
TraesCS1A02G037600	TraesCS1A03G089400
TraesCS1A02G037700	TraesCS1A03G089500
TraesCS1A02G049800LC	TraesCS1A03G089600LC
TraesCS1A02G037800	TraesCS1A03G089700
TraesCS1A02G049900LC	TraesCS1A03G089800LC
TraesCS1A02G050000LC	TraesCS1A03G089900LC
TraesCS1A02G037900	TraesCS1A03G090000
TraesCS1A02G050100LC	TraesCS1A03G090100LC
TraesCS1A02G050200LC	TraesCS1A03G090200LC
TraesCS1A02G050300LC	TraesCS1A03G090300LC
TraesCS1A02G038000	TraesCS1A03G090400
TraesCS1A02G038100	TraesCS1A03G090500
TraesCS1A02G050400LC	TraesCS1A03G090600LC
TraesCS1A02G050500LC	TraesCS1A03G090700LC
TraesCS1A02G038200	TraesCS1A03G090800
TraesCS1A02G038300	TraesCS1A03G090900
TraesCS1A02G038400	TraesCS1A03G091000
TraesCS1A02G050600LC	TraesCS1A03G091100LC
TraesCS1A02G050700LC	TraesCS1A03G091200LC
TraesCS1A02G050800LC	TraesCS1A03G091300LC
TraesCS1A02G050900LC	TraesCS1A03G091400LC
TraesCS1A02G038500	TraesCS1A03G091500
TraesCS1A02G038600	TraesCS1A03G091600
TraesCS1A02G038800	TraesCS1A03G091700
TraesCS1A02G038828	TraesCS1A03G091800
TraesCS1A02G051000LC	TraesCS1A03G091900LC
TraesCS1A02G051100LC	TraesCS1A03G092000LC
TraesCS1A02G051200LC	TraesCS1A03G092100LC
TraesCS1A02G051300LC	TraesCS1A03G092200LC
TraesCS1A02G051400LC	TraesCS1A03G092300LC
TraesCS1A02G051500LC	TraesCS1A03G092400LC
TraesCS1A02G051510LC	TraesCS1A03G092500LC
TraesCS1A02G051600LC	TraesCS1A03G092600LC
TraesCS1A02G051700LC	TraesCS1A03G092700LC
TraesCS1A02G051800LC	TraesCS1A03G092800LC
TraesCS1A02G051900LC	TraesCS1A03G092900LC
TraesCS1A02G052000LC	TraesCS1A03G093000LC
TraesCS1A02G052100LC	TraesCS1A03G093100LC
TraesCS1A02G039000	TraesCS1A03G093200
TraesCS1A02G039100	TraesCS1A03G093300
TraesCS1A02G052200LC	TraesCS1A03G093400LC
TraesCS1A02G039200	TraesCS1A03G093500
TraesCS1A02G052300LC	TraesCS1A03G093600LC
TraesCS1A02G039300	TraesCS1A03G093700
TraesCS1A02G052400LC	TraesCS1A03G093800LC
TraesCS1A02G052500LC	TraesCS1A03G093900LC
TraesCS1A02G039400	TraesCS1A03G094000
TraesCS1A02G052600LC	TraesCS1A03G094100LC
TraesCS1A02G052700LC	TraesCS1A03G094200LC
TraesCS1A02G052800LC	TraesCS1A03G094300LC
TraesCS1A02G052900LC	TraesCS1A03G094400LC
TraesCS1A02G053000LC	TraesCS1A03G094500LC
TraesCS1A02G053100LC	TraesCS1A03G094600LC
TraesCS1A02G053110LC	TraesCS1A03G094700LC
TraesCS1A02G039600	TraesCS1A03G094800
TraesCS1A02G053200LC	TraesCS1A03G094900LC
TraesCS1A02G053300LC	TraesCS1A03G095000LC
TraesCS1A02G053400LC	TraesCS1A03G095100LC
TraesCS1A02G039700	TraesCS1A03G095200
TraesCS1A02G053500LC	TraesCS1A03G095300LC
TraesCS1A02G039800	TraesCS1A03G095400
TraesCS1A02G039900	TraesCS1A03G095500
TraesCS1A02G040000	TraesCS1A03G095600
TraesCS1A02G040100	TraesCS1A03G095700
TraesCS1A02G053600LC	TraesCS1A03G095800LC
TraesCSU02G630700LC	TraesCS1A03G095900LC
TraesCS1A02G053700LC	TraesCS1A03G096000LC
TraesCS1A02G053800LC	TraesCS1A03G096100LC
TraesCS1A02G040200	TraesCS1A03G096200
TraesCS1A02G040300	TraesCS1A03G096300
TraesCS1A02G040400	TraesCS1A03G096400
TraesCS1A02G053900LC	TraesCS1A03G096500LC
TraesCS1A02G040500	TraesCS1A03G096600
TraesCS1A02G040600	TraesCS1A03G096700
TraesCS1A02G040700	TraesCS1A03G096800
TraesCS1A02G040800	TraesCS1A03G096900
TraesCS1A02G054000LC	TraesCS1A03G097000LC
TraesCS1A02G040900	TraesCS1A03G097100
TraesCS1A02G054100LC	TraesCS1A03G097200LC
TraesCS1A02G041000	TraesCS1A03G097300
TraesCS1A02G054200LC	TraesCS1A03G097400LC
TraesCS1A02G054300LC	TraesCS1A03G097500LC
TraesCS1A02G054400LC	TraesCS1A03G097600LC
TraesCS1A02G054500LC	TraesCS1A03G097700LC
TraesCS1A02G054600LC	TraesCS1A03G097800LC
TraesCS1A02G054700LC	TraesCS1A03G097900LC
TraesCS1A02G041100	TraesCS1A03G098000
TraesCS1A02G054800LC	TraesCS1A03G098100LC
TraesCS1A02G041200	TraesCS1A03G098200
TraesCS1A02G041300	TraesCS1A03G098300
TraesCS1A02G054900LC	TraesCS1A03G098400LC
TraesCS1A02G055000LC	TraesCS1A03G098500LC
TraesCS1A02G055100LC	TraesCS1A03G098600LC
TraesCS1A02G041400	TraesCS1A03G098700
TraesCS1A02G041500	TraesCS1A03G098800
TraesCS1A02G041600	TraesCS1A03G098900
TraesCS1A02G041700	TraesCS1A03G099000
TraesCS1A02G041800	TraesCS1A03G099100
TraesCS1A02G055200LC	TraesCS1A03G099200LC
TraesCS1A02G055300LC	TraesCS1A03G099300LC
TraesCS1A02G041900	TraesCS1A03G099400
TraesCS1A02G042000	TraesCS1A03G099500
TraesCS1A02G055400LC	TraesCS1A03G099600LC
TraesCS1A02G055500LC	TraesCS1A03G099700LC
TraesCS1A02G042100	TraesCS1A03G099800
TraesCS1A02G055600LC	TraesCS1A03G099900LC
TraesCS1A02G408600	TraesCS1A03G1000000
TraesCS1A02G055700LC	TraesCS1A03G100000LC
TraesCS1A02G408700	TraesCS1A03G1000100
TraesCS1A02G584000LC	TraesCS1A03G1000200LC
TraesCS1A02G408800	TraesCS1A03G1000300
TraesCS1A02G408900	TraesCS1A03G1000400
TraesCS1A02G584100LC	TraesCS1A03G1000500LC
TraesCS1A02G584200LC	TraesCS1A03G1000600LC
TraesCS1A02G584300LC	TraesCS1A03G1000700LC
TraesCS1A02G584400LC	TraesCS1A03G1000800LC
TraesCS1A02G409000	TraesCS1A03G1000900
TraesCS1A02G409100	TraesCS1A03G1001000
TraesCS1A02G055800LC	TraesCS1A03G100100LC
TraesCS1A02G584500LC	TraesCS1A03G1001100LC
TraesCS1A02G409200	TraesCS1A03G1001200
TraesCS1A02G584600LC	TraesCS1A03G1001300LC
TraesCS1A02G409300	TraesCS1A03G1001400
TraesCS1A02G409400	TraesCS1A03G1001500
TraesCS1A02G584700LC	TraesCS1A03G1001600LC
TraesCS1A02G584800LC	TraesCS1A03G1001700LC
TraesCS1A02G584900LC	TraesCS1A03G1001800LC
TraesCS1A02G585000LC	TraesCS1A03G1001900LC
TraesCS1A02G585100LC	TraesCS1A03G1002000LC
TraesCS1A02G055900LC	TraesCS1A03G100200LC
TraesCS1A02G585200LC	TraesCS1A03G1002100LC
TraesCS1A02G409500	TraesCS1A03G1002200
TraesCS1A02G409600	TraesCS1A03G1002300
TraesCS1A02G409700	TraesCS1A03G1002400
TraesCS1A02G409800	TraesCS1A03G1002500
TraesCS1A02G409900	TraesCS1A03G1002600
TraesCS1A02G585210LC	TraesCS1A03G1002700LC
TraesCS1A02G585300LC	TraesCS1A03G1002800LC
TraesCS1A02G585400LC	TraesCS1A03G1002900LC
TraesCS1A02G585500LC	TraesCS1A03G1003000LC
TraesCS1A02G056000LC	TraesCS1A03G100300LC
TraesCS1A02G585600LC	TraesCS1A03G1003100LC
TraesCS1A02G410100	TraesCS1A03G1003200
TraesCS1A02G410200	TraesCS1A03G1003300
TraesCS1A02G585700LC	TraesCS1A03G1003400LC
TraesCS1A02G585800LC	TraesCS1A03G1003500LC
TraesCS1A02G585900LC	TraesCS1A03G1003600LC
TraesCS1A02G410300	TraesCS1A03G1003700
TraesCS1A02G410400	TraesCS1A03G1003800
TraesCS1A02G410500	TraesCS1A03G1003900
TraesCS1A02G042200	TraesCS1A03G100400
TraesCS1A02G410600	TraesCS1A03G1004000
TraesCS1A02G410700	TraesCS1A03G1004100
TraesCS1A02G410800	TraesCS1A03G1004200
TraesCS1A02G586000LC	TraesCS1A03G1004300LC
TraesCS1A02G586010LC	TraesCS1A03G1004400LC
TraesCS1A02G586100LC	TraesCS1A03G1004500LC
TraesCS1A02G411000	TraesCS1A03G1004600
TraesCS1A02G411100	TraesCS1A03G1004700
TraesCS1A02G586200LC	TraesCS1A03G1004800LC
TraesCS1A02G586300LC	TraesCS1A03G1004900LC
TraesCS1A02G411200	TraesCS1A03G1005000
TraesCS1A02G056100LC	TraesCS1A03G100500LC
TraesCS1A02G411300	TraesCS1A03G1005100
TraesCS1A02G586400LC	TraesCS1A03G1005200LC
TraesCS1A02G586500LC	TraesCS1A03G1005300LC
TraesCS1A02G411400	TraesCS1A03G1005400
TraesCS1A02G411500	TraesCS1A03G1005500
TraesCS1A02G586600LC	TraesCS1A03G1005600LC
TraesCS1A02G411600	TraesCS1A03G1005700
TraesCS1A02G586700LC	TraesCS1A03G1005800LC
TraesCS1A02G586800LC	TraesCS1A03G1005900LC
TraesCS1A02G042300	TraesCS1A03G100600
TraesCS1A02G586900LC	TraesCS1A03G1006000LC
TraesCS1A02G411700	TraesCS1A03G1006100
TraesCS1A02G411800	TraesCS1A03G1006200
TraesCS1A02G587000LC	TraesCS1A03G1006300LC
TraesCS1A02G587100LC	TraesCS1A03G1006400LC
TraesCS1A02G411900	TraesCS1A03G1006500
TraesCS1A02G412000	TraesCS1A03G1006600
TraesCS1A02G412100	TraesCS1A03G1006700
TraesCS1A02G412200	TraesCS1A03G1006800
TraesCS1A02G587200LC	TraesCS1A03G1006900LC
TraesCS1A02G587300LC	TraesCS1A03G1007000LC
TraesCS1A02G056200LC	TraesCS1A03G100700LC
TraesCS1A02G412300	TraesCS1A03G1007100
TraesCS1A02G587400LC	TraesCS1A03G1007200LC
TraesCS1A02G587500LC	TraesCS1A03G1007300LC
TraesCS1A02G587600LC	TraesCS1A03G1007400LC
TraesCS1A02G587700LC	TraesCS1A03G1007500LC
TraesCS1A02G587800LC	TraesCS1A03G1007600LC
TraesCS1A02G412400	TraesCS1A03G1007700
TraesCS1A02G412500	TraesCS1A03G1007800
TraesCS1A02G412600	TraesCS1A03G1007900
TraesCS1A02G042400	TraesCS1A03G100800
TraesCS1A02G587900LC	TraesCS1A03G1008000LC
TraesCS1A02G588000LC	TraesCS1A03G1008100LC
TraesCS1A02G412700	TraesCS1A03G1008200
TraesCS1A02G412800	TraesCS1A03G1008300
TraesCS1A02G412900	TraesCS1A03G1008400
TraesCS1A02G588100LC	TraesCS1A03G1008500LC
TraesCS1A02G413000	TraesCS1A03G1008600
TraesCS1A02G588200LC	TraesCS1A03G1008700LC
TraesCS1A02G588300LC	TraesCS1A03G1008800LC
TraesCS1A02G413200	TraesCS1A03G1008900
TraesCS1A02G042500	TraesCS1A03G100900
TraesCS1A02G588400LC	TraesCS1A03G1009000LC
TraesCS1A02G413100	TraesCS1A03G1009100
TraesCS1A02G588500LC	TraesCS1A03G1009200LC
TraesCS1A02G588600LC	TraesCS1A03G1009300LC
TraesCS1A02G413300	TraesCS1A03G1009400
TraesCS1A02G588700LC	TraesCS1A03G1009500LC
TraesCS1A02G588800LC	TraesCS1A03G1009600LC
TraesCS1A02G588900LC	TraesCS1A03G1009700LC
TraesCS1A02G589000LC	TraesCS1A03G1009800LC
TraesCS1A02G413400	TraesCS1A03G1009900
TraesCS1A02G589100LC	TraesCS1A03G1010000LC
TraesCS1A02G056300LC	TraesCS1A03G101000LC
TraesCS1A02G589200LC	TraesCS1A03G1010100LC
TraesCS1A02G413500	TraesCS1A03G1010200
TraesCS1A02G413600	TraesCS1A03G1010300
TraesCS1A02G589300LC	TraesCS1A03G1010400LC
TraesCS1A02G413700	TraesCS1A03G1010500
TraesCS1A02G589400LC	TraesCS1A03G1010600LC
TraesCS1A02G589500LC	TraesCS1A03G1010700LC
TraesCS1A02G589600LC	TraesCS1A03G1010800LC
TraesCS1A02G589700LC	TraesCS1A03G1010900LC
TraesCS1A02G589800LC	TraesCS1A03G1011000LC
TraesCS1A02G056400LC	TraesCS1A03G101100LC
TraesCS1A02G589900LC	TraesCS1A03G1011100LC
TraesCS1A02G413800	TraesCS1A03G1011200
TraesCS1A02G590000LC	TraesCS1A03G1011300LC
TraesCS1A02G413900	TraesCS1A03G1011400
TraesCS1A02G414000	TraesCS1A03G1011500
TraesCS1A02G414100	TraesCS1A03G1011600
TraesCS1A02G414200	TraesCS1A03G1011700
TraesCS1A02G590100LC	TraesCS1A03G1011800LC
TraesCS1A02G590200LC	TraesCS1A03G1011900LC
TraesCS1A02G590300LC	TraesCS1A03G1012000LC
TraesCS1A02G056500LC	TraesCS1A03G101200LC
TraesCS1A02G414300	TraesCS1A03G1012100
TraesCS1A02G590400LC	TraesCS1A03G1012200LC
TraesCS1A02G590500LC	TraesCS1A03G1012300LC
TraesCS1A02G414400	TraesCS1A03G1012400
TraesCS1A02G414500	TraesCS1A03G1012500
TraesCS1A02G590600LC	TraesCS1A03G1012600LC
TraesCS1A02G414600	TraesCS1A03G1012700
TraesCS1A02G414700	TraesCS1A03G1012800
TraesCS1A02G414800	TraesCS1A03G1012900
TraesCS1A02G590610LC	TraesCS1A03G1013000LC
TraesCS1A02G056600LC	TraesCS1A03G101300LC
TraesCS1A02G590700LC	TraesCS1A03G1013100LC
TraesCS1A02G590800LC	TraesCS1A03G1013200LC
TraesCS1A02G590900LC	TraesCS1A03G1013300LC
TraesCS1A02G415000	TraesCS1A03G1013400
TraesCS1A02G591000LC	TraesCS1A03G1013500LC
TraesCS1A02G591100LC	TraesCS1A03G1013600LC
TraesCS1A02G591200LC	TraesCS1A03G1013700LC
TraesCS1A02G591300LC	TraesCS1A03G1013800LC
TraesCS1A02G415100	TraesCS1A03G1013900
TraesCS1A02G591400LC	TraesCS1A03G1014000LC
TraesCS1A02G056700LC	TraesCS1A03G101400LC
TraesCS1A02G415200	TraesCS1A03G1014100
TraesCS1A02G591500LC	TraesCS1A03G1014200LC
TraesCS1A02G591600LC	TraesCS1A03G1014300LC
TraesCS1A02G415300	TraesCS1A03G1014400
TraesCS1A02G415400	TraesCS1A03G1014500
TraesCS1A02G591700LC	TraesCS1A03G1014600LC
TraesCS1A02G591800LC	TraesCS1A03G1014700LC
TraesCS1A02G591900LC	TraesCS1A03G1014800LC
TraesCS1A02G592000LC	TraesCS1A03G1014900LC
TraesCS1A02G415500	TraesCS1A03G1015000
TraesCS1A02G056800LC	TraesCS1A03G101500LC
TraesCS1A02G415600	TraesCS1A03G1015100
TraesCS1A02G415700	TraesCS1A03G1015200
TraesCS1A02G592100LC	TraesCS1A03G1015300LC
TraesCS1A02G592200LC	TraesCS1A03G1015400LC
TraesCS1A02G415800	TraesCS1A03G1015500
TraesCS1A02G415900	TraesCS1A03G1015600
TraesCS1A02G416000	TraesCS1A03G1015700
TraesCS1A02G416100	TraesCS1A03G1015800
TraesCS1A02G592300LC	TraesCS1A03G1015900LC
TraesCS1A02G042700	TraesCS1A03G101600
TraesCS1A02G416200	TraesCS1A03G1016000
TraesCS1A02G416300	TraesCS1A03G1016100
TraesCS1A02G416400	TraesCS1A03G1016200
TraesCS1A02G592400LC	TraesCS1A03G1016300LC
TraesCS1A02G592500LC	TraesCS1A03G1016400LC
TraesCS1A02G592600LC	TraesCS1A03G1016500LC
TraesCS1A02G592700LC	TraesCS1A03G1016600LC
TraesCS1A02G592800LC	TraesCS1A03G1016700LC
TraesCS1A02G592900LC	TraesCS1A03G1016800LC
TraesCS1A02G593000LC	TraesCS1A03G1016900LC
TraesCS1A02G416500	TraesCS1A03G1017000
TraesCS1A02G056900LC	TraesCS1A03G101700LC
TraesCS1A02G593100LC	TraesCS1A03G1017100LC
TraesCS1A02G593200LC	TraesCS1A03G1017200LC
TraesCS1A02G416600	TraesCS1A03G1017300
TraesCS1A02G593300LC	TraesCS1A03G1017400LC
TraesCS1A02G416700	TraesCS1A03G1017500
TraesCS1A02G416800	TraesCS1A03G1017600
TraesCS1A02G416900	TraesCS1A03G1017700
TraesCS1A02G593400LC	TraesCS1A03G1017800LC
TraesCS1A02G593500LC	TraesCS1A03G1017900LC
TraesCS1A02G593600LC	TraesCS1A03G1018000LC
TraesCS1A02G057000LC	TraesCS1A03G101800LC
TraesCS1A02G593700LC	TraesCS1A03G1018100LC
TraesCS1A02G417000	TraesCS1A03G1018200
TraesCS1A02G593800LC	TraesCS1A03G1018300LC
TraesCS1A02G417100	TraesCS1A03G1018400
TraesCS1A02G593900LC	TraesCS1A03G1018500LC
TraesCS1A02G417200	TraesCS1A03G1018600
TraesCS1A02G417300	TraesCS1A03G1018700
TraesCS1A02G417400	TraesCS1A03G1018800
TraesCS1A02G417500	TraesCS1A03G1018900
TraesCS1A02G417600	TraesCS1A03G1019000
TraesCS1A02G057100LC	TraesCS1A03G101900LC
TraesCS1A02G594000LC	TraesCS1A03G1019100LC
TraesCS1A02G594100LC	TraesCS1A03G1019200LC
TraesCS1A02G417700	TraesCS1A03G1019300
TraesCS1A02G594200LC	TraesCS1A03G1019400LC
TraesCS1A02G594300LC	TraesCS1A03G1019500LC
TraesCS1A02G594400LC	TraesCS1A03G1019600LC
TraesCS1A02G417800	TraesCS1A03G1019700
TraesCS1A02G417900	TraesCS1A03G1019800
TraesCS1A02G418000	TraesCS1A03G1019900
TraesCS1A02G418100	TraesCS1A03G1020000
TraesCS1A02G057200LC	TraesCS1A03G102000LC
TraesCS1A02G594500LC	TraesCS1A03G1020100LC
TraesCS1A02G418200	TraesCS1A03G1020200
TraesCS1A02G594600LC	TraesCS1A03G1020300LC
TraesCS1A02G594700LC	TraesCS1A03G1020400LC
TraesCS1A02G594800LC	TraesCS1A03G1020500LC
TraesCSU02G601300LC	TraesCS1A03G1020600LC
TraesCS1A02G418300	TraesCS1A03G1020700
TraesCS1A02G594900LC	TraesCS1A03G1020800LC
TraesCS1A02G595000LC	TraesCS1A03G1020900LC
TraesCS1A02G595100LC	TraesCS1A03G1021000LC
TraesCS1A02G057300LC	TraesCS1A03G102100LC
TraesCS1A02G595200LC	TraesCS1A03G1021100LC
TraesCS1A02G418400	TraesCS1A03G1021200
TraesCS1A02G418500	TraesCS1A03G1021300
TraesCS1A02G595300LC	TraesCS1A03G1021400LC
TraesCS1A02G595400LC	TraesCS1A03G1021500LC
TraesCS1A02G595500LC	TraesCS1A03G1021600LC
TraesCS1A02G418600	TraesCS1A03G1021700
TraesCS1A02G595600LC	TraesCS1A03G1021800LC
TraesCS1A02G418700	TraesCS1A03G1021900
TraesCS1A02G042800	TraesCS1A03G102200
TraesCS1A02G418800	TraesCS1A03G1022000
TraesCS1A02G418900	TraesCS1A03G1022100
TraesCS1A02G419000	TraesCS1A03G1022200
TraesCS1A02G595700LC	TraesCS1A03G1022300LC
TraesCS1A02G419100	TraesCS1A03G1022400
TraesCS1A02G595800LC	TraesCS1A03G1022500LC
TraesCS1A02G595900LC	TraesCS1A03G1022600LC
TraesCS1A02G596000LC	TraesCS1A03G1022700LC
TraesCS1A02G596100LC	TraesCS1A03G1022800LC
TraesCS1A02G596200LC	TraesCS1A03G1022900LC
TraesCS1A02G419200	TraesCS1A03G1023000
TraesCS1A02G057400LC	TraesCS1A03G102300LC
TraesCS1A02G596300LC	TraesCS1A03G1023100LC
TraesCS1A02G419300	TraesCS1A03G1023200
TraesCS1A02G596400LC	TraesCS1A03G1023300LC
TraesCS1A02G596500LC	TraesCS1A03G1023400LC
TraesCS1A02G419400	TraesCS1A03G1023500
TraesCS1A02G596700LC	TraesCS1A03G1023600LC
TraesCS1A02G596600LC	TraesCS1A03G1023700LC
TraesCS1A02G596800LC	TraesCS1A03G1023800LC
TraesCS1A02G596900LC	TraesCS1A03G1023900LC
TraesCS1A02G597000LC	TraesCS1A03G1024000LC
TraesCS1A02G057500LC	TraesCS1A03G102400LC
TraesCS1A02G597100LC	TraesCS1A03G1024100LC
TraesCS1A02G419500	TraesCS1A03G1024200
TraesCS1A02G597200LC	TraesCS1A03G1024300LC
TraesCS1A02G419600	TraesCS1A03G1024400
TraesCS1A02G419700	TraesCS1A03G1024500
TraesCS1A02G419800	TraesCS1A03G1024600
TraesCS1A02G419900	TraesCS1A03G1024700
TraesCS1A02G420000	TraesCS1A03G1024800
TraesCS1A02G597300LC	TraesCS1A03G1024900LC
TraesCS1A02G597400LC	TraesCS1A03G1025000LC
TraesCS1A02G057600LC	TraesCS1A03G102500LC
TraesCS1A02G597500LC	TraesCS1A03G1025100LC
TraesCS1A02G420100	TraesCS1A03G1025200
TraesCS1A02G597600LC	TraesCS1A03G1025300LC
TraesCS1A02G420200	TraesCS1A03G1025400
TraesCS1A02G597700LC	TraesCS1A03G1025500LC
TraesCS1A02G420300	TraesCS1A03G1025600
TraesCS1A02G597800LC	TraesCS1A03G1025700LC
TraesCS1A02G597900LC	TraesCS1A03G1025800LC
TraesCS1A02G598000LC	TraesCS1A03G1025900LC
TraesCS1A02G420400	TraesCS1A03G1026000
TraesCS2A02G483600LC	TraesCS1A03G102600LC
TraesCS1A02G598100LC	TraesCS1A03G1026100LC
TraesCS1A02G420500	TraesCS1A03G1026200
TraesCS1A02G598200LC	TraesCS1A03G1026300LC
TraesCS1A02G598300LC	TraesCS1A03G1026400LC
TraesCS1A02G420600	TraesCS1A03G1026500
TraesCS1A02G420700	TraesCS1A03G1026600
TraesCS1A02G598400LC	TraesCS1A03G1026700LC
TraesCS1A02G420800	TraesCS1A03G1026800
TraesCS1A02G598500LC	TraesCS1A03G1026900LC
TraesCS1A02G420900	TraesCS1A03G1027000
TraesCS1A02G057700LC	TraesCS1A03G102700LC
TraesCS1A02G421000	TraesCS1A03G1027100
TraesCS1A02G598600LC	TraesCS1A03G1027200LC
TraesCS1A02G598700LC	TraesCS1A03G1027300LC
TraesCS1A02G598800LC	TraesCS1A03G1027400LC
TraesCS1A02G598900LC	TraesCS1A03G1027500LC
TraesCS1A02G421100	TraesCS1A03G1027600
TraesCS1A02G421200	TraesCS1A03G1027700
TraesCS1A02G599000LC	TraesCS1A03G1027800LC
TraesCS1A02G421300	TraesCS1A03G1027900
TraesCS1A02G599100LC	TraesCS1A03G1028000LC
TraesCS1A02G057800LC	TraesCS1A03G102800LC
TraesCS1A02G421400	TraesCS1A03G1028100
TraesCS1A02G421500	TraesCS1A03G1028200
TraesCS1A02G421600	TraesCS1A03G1028300
TraesCS1A02G421700	TraesCS1A03G1028400
TraesCS1A02G421800	TraesCS1A03G1028500
TraesCS1A02G421900	TraesCS1A03G1028600
TraesCS1A02G599200LC	TraesCS1A03G1028700LC
TraesCS1A02G599300LC	TraesCS1A03G1028800LC
TraesCS1A02G422000	TraesCS1A03G1028900
TraesCS1A02G042900	TraesCS1A03G102900
TraesCS1A02G422100	TraesCS1A03G1029000
TraesCS1A02G599310LC	TraesCS1A03G1029100LC
TraesCS1A02G422300	TraesCS1A03G1029200
TraesCS1A02G599400LC	TraesCS1A03G1029300LC
TraesCS1A02G599500LC	TraesCS1A03G1029400LC
TraesCS1A02G422400	TraesCS1A03G1029500
TraesCS1A02G422500	TraesCS1A03G1029600
TraesCS1A02G599600LC	TraesCS1A03G1029700LC
TraesCS1A02G422600	TraesCS1A03G1029800
TraesCS1A02G422700	TraesCS1A03G1029900
TraesCS1A02G043000	TraesCS1A03G103000
TraesCS1A02G599700LC	TraesCS1A03G1030000LC
TraesCS1A02G422800	TraesCS1A03G1030100
TraesCS1A02G422900	TraesCS1A03G1030200
TraesCS1A02G423000	TraesCS1A03G1030300
TraesCS1A02G599800LC	TraesCS1A03G1030400LC
TraesCS1A02G599900LC	TraesCS1A03G1030500LC
TraesCS1A02G423100	TraesCS1A03G1030600
TraesCS1A02G423200	TraesCS1A03G1030700
TraesCS1A02G600000LC	TraesCS1A03G1030800LC
TraesCS1A02G600100LC	TraesCS1A03G1030900LC
TraesCS1A02G043100	TraesCS1A03G103100
TraesCS1A02G423300	TraesCS1A03G1031000
TraesCS1A02G423400	TraesCS1A03G1031100
TraesCS1A02G423500	TraesCS1A03G1031200
TraesCS1A02G423600	TraesCS1A03G1031300
TraesCS1A02G600200LC	TraesCS1A03G1031400LC
TraesCS1A02G423700	TraesCS1A03G1031500
TraesCS1A02G423800	TraesCS1A03G1031600
TraesCS1A02G600300LC	TraesCS1A03G1031700LC
TraesCS1A02G423900	TraesCS1A03G1031800
TraesCS1A02G424000	TraesCS1A03G1031900
TraesCS1A02G600400LC	TraesCS1A03G1032000LC
TraesCS1A02G057900LC	TraesCS1A03G103200LC
TraesCS1A02G600500LC	TraesCS1A03G1032100LC
TraesCS1A02G600600LC	TraesCS1A03G1032200LC
TraesCS1A02G424700	TraesCS1A03G1032300
TraesCS1A02G601210LC	TraesCS1A03G1032400LC
TraesCS1A02G601200LC	TraesCS1A03G1032500LC
TraesCS1A02G601100LC	TraesCS1A03G1032600LC
TraesCS1A02G424500	TraesCS1A03G1032700
TraesCS1A02G424400	TraesCS1A03G1032800
TraesCS1A02G424300	TraesCS1A03G1032900
TraesCS1A02G424200	TraesCS1A03G1033000
TraesCS1A02G058000LC	TraesCS1A03G103300LC
TraesCS1A02G601000LC	TraesCS1A03G1033100LC
TraesCS1A02G424100	TraesCS1A03G1033200
TraesCS1A02G600900LC	TraesCS1A03G1033300LC
TraesCS1A02G600800LC	TraesCS1A03G1033400LC
TraesCS1A02G600700LC	TraesCS1A03G1033500LC
TraesCS1A02G601300LC	TraesCS1A03G1033600LC
TraesCS1A02G601400LC	TraesCS1A03G1033700LC
TraesCS1A02G601500LC	TraesCS1A03G1033800LC
TraesCS1A02G601600LC	TraesCS1A03G1033900LC
TraesCS1A02G043200	TraesCS1A03G103400
TraesCS1A02G601700LC	TraesCS1A03G1034000LC
TraesCS1A02G424800	TraesCS1A03G1034100
TraesCS1A02G601800LC	TraesCS1A03G1034200LC
TraesCS1A02G601900LC	TraesCS1A03G1034300LC
TraesCS1A02G424900	TraesCS1A03G1034400
TraesCS1A02G425000	TraesCS1A03G1034500
TraesCS1A02G602000LC	TraesCS1A03G1034600LC
TraesCS1A02G602100LC	TraesCS1A03G1034700LC
TraesCS1A02G602200LC	TraesCS1A03G1034800LC
TraesCS1A02G425100	TraesCS1A03G1034900
TraesCS1A02G602300LC	TraesCS1A03G1035000LC
TraesCS1A02G058100LC	TraesCS1A03G103500LC
TraesCS1A02G425200	TraesCS1A03G1035100
TraesCS1A02G425300	TraesCS1A03G1035200
TraesCS1A02G425400	TraesCS1A03G1035300
TraesCS1A02G425500	TraesCS1A03G1035400
TraesCS1A02G425600	TraesCS1A03G1035500
TraesCS1A02G425700	TraesCS1A03G1035600
TraesCS1A02G425800	TraesCS1A03G1035700
TraesCS1A02G602400LC	TraesCS1A03G1035800LC
TraesCS1A02G602500LC	TraesCS1A03G1035900LC
TraesCS1A02G043300	TraesCS1A03G103600
TraesCS1A02G602600LC	TraesCS1A03G1036000LC
TraesCS1A02G602700LC	TraesCS1A03G1036100LC
TraesCS1A02G602800LC	TraesCS1A03G1036200LC
TraesCS1A02G602900LC	TraesCS1A03G1036300LC
TraesCS1A02G603000LC	TraesCS1A03G1036400LC
TraesCS1A02G603100LC	TraesCS1A03G1036500LC
TraesCS1A02G603200LC	TraesCS1A03G1036600LC
TraesCS1A02G603300LC	TraesCS1A03G1036700LC
TraesCS1A02G603400LC	TraesCS1A03G1036800LC
TraesCS1A02G425900	TraesCS1A03G1036900
TraesCS1A02G043400	TraesCS1A03G103700
TraesCS1A02G603500LC	TraesCS1A03G1037000LC
TraesCS1A02G426000	TraesCS1A03G1037100
TraesCS1A02G603600LC	TraesCS1A03G1037200LC
TraesCS1A02G603700LC	TraesCS1A03G1037300LC
TraesCS1A02G426100	TraesCS1A03G1037400
TraesCS1A02G603800LC	TraesCS1A03G1037500LC
TraesCS1A02G603900LC	TraesCS1A03G1037600LC
TraesCS1A02G604000LC	TraesCS1A03G1037700LC
TraesCS1A02G426200	TraesCS1A03G1037800
TraesCS1A02G426300	TraesCS1A03G1037900
TraesCS1A02G604100LC	TraesCS1A03G1038000LC
TraesCS1A02G058200LC	TraesCS1A03G103800LC
TraesCS1A02G426400	TraesCS1A03G1038100
TraesCS1A02G426500	TraesCS1A03G1038200
TraesCS1A02G426600	TraesCS1A03G1038300
TraesCS1A02G604200LC	TraesCS1A03G1038400LC
TraesCS1A02G426700	TraesCS1A03G1038500
TraesCS1A02G604300LC	TraesCS1A03G1038600LC
TraesCS1A02G604400LC	TraesCS1A03G1038700LC
TraesCS1A02G426800	TraesCS1A03G1038800
TraesCS1A02G604500LC	TraesCS1A03G1038900LC
TraesCS1A02G604600LC	TraesCS1A03G1039000LC
TraesCS1A02G058300LC	TraesCS1A03G103900LC
TraesCS1A02G426900	TraesCS1A03G1039100
TraesCS1A02G604700LC	TraesCS1A03G1039200LC
TraesCS1A02G427000	TraesCS1A03G1039300
TraesCS1A02G427100	TraesCS1A03G1039400
TraesCS1A02G427200	TraesCS1A03G1039500
TraesCS1A02G604800LC	TraesCS1A03G1039600LC
TraesCS1A02G604900LC	TraesCS1A03G1039700LC
TraesCS1A02G605000LC	TraesCS1A03G1039800LC
TraesCS1A02G605100LC	TraesCS1A03G1039900LC
TraesCS1A02G605200LC	TraesCS1A03G1040000LC
TraesCS1A02G058400LC	TraesCS1A03G104000LC
TraesCS1A02G605300LC	TraesCS1A03G1040100LC
TraesCS1A02G605400LC	TraesCS1A03G1040200LC
TraesCS1A02G427300	TraesCS1A03G1040300
TraesCS1A02G427400	TraesCS1A03G1040400
TraesCS1A02G605500LC	TraesCS1A03G1040500LC
TraesCS1A02G605600LC	TraesCS1A03G1040600LC
TraesCS1A02G427500	TraesCS1A03G1040700
TraesCS1A02G427600	TraesCS1A03G1040800
TraesCS1A02G605700LC	TraesCS1A03G1040900LC
TraesCS1A02G043500	TraesCS1A03G104100
TraesCS1A02G427700	TraesCS1A03G1041000
TraesCS1A02G427800	TraesCS1A03G1041100
TraesCS1A02G605800LC	TraesCS1A03G1041200LC
TraesCS1A02G605900LC	TraesCS1A03G1041300LC
TraesCS1A02G427900	TraesCS1A03G1041400
TraesCS1A02G428000	TraesCS1A03G1041500
TraesCS1A02G606000LC	TraesCS1A03G1041600LC
TraesCS1A02G606100LC	TraesCS1A03G1041700LC
TraesCS1A02G428100	TraesCS1A03G1041800
TraesCS1A02G428200	TraesCS1A03G1041900
TraesCS1A02G043600	TraesCS1A03G104200
TraesCS1A02G428300	TraesCS1A03G1042000
TraesCS1A02G606200LC	TraesCS1A03G1042100LC
TraesCS1A02G606300LC	TraesCS1A03G1042200LC
TraesCS1A02G606400LC	TraesCS1A03G1042300LC
TraesCS1A02G606500LC	TraesCS1A03G1042400LC
TraesCS1A02G428400	TraesCS1A03G1042500
TraesCS1A02G606600LC	TraesCS1A03G1042600LC
TraesCS1A02G606700LC	TraesCS1A03G1042700LC
TraesCS1A02G606800LC	TraesCS1A03G1042800LC
TraesCS1A02G428500	TraesCS1A03G1042900
TraesCS1A02G043700	TraesCS1A03G104300
TraesCS1A02G428600	TraesCS1A03G1043000
TraesCS1A02G606900LC	TraesCS1A03G1043100LC
TraesCS1A02G428700	TraesCS1A03G1043200
TraesCS1A02G428800	TraesCS1A03G1043300
TraesCS1A02G428900	TraesCS1A03G1043400
TraesCS1A02G607000LC	TraesCS1A03G1043500LC
TraesCS1A02G429000	TraesCS1A03G1043600
TraesCS1A02G429100	TraesCS1A03G1043700
TraesCS1A02G429200	TraesCS1A03G1043800
TraesCS1A02G429300	TraesCS1A03G1043900
TraesCS1A02G043800	TraesCS1A03G104400
TraesCS1A02G607100LC	TraesCS1A03G1044000LC
TraesCS1A02G429400	TraesCS1A03G1044100
TraesCS1A02G607200LC	TraesCS1A03G1044200LC
TraesCS1A02G607300LC	TraesCS1A03G1044300LC
TraesCS1A02G429500	TraesCS1A03G1044400
TraesCS1A02G607400LC	TraesCS1A03G1044500LC
TraesCS1A02G607500LC	TraesCS1A03G1044600LC
TraesCS1A02G429600	TraesCS1A03G1044700
TraesCS1A02G607600LC	TraesCS1A03G1044800LC
TraesCS1A02G607700LC	TraesCS1A03G1044900LC
TraesCS1A02G043900	TraesCS1A03G104500
TraesCS1A02G607800LC	TraesCS1A03G1045000LC
TraesCS1A02G429700	TraesCS1A03G1045100
TraesCS1A02G429800	TraesCS1A03G1045200
TraesCS1A02G429900	TraesCS1A03G1045300
TraesCS1A02G607900LC	TraesCS1A03G1045400LC
TraesCS1A02G430000	TraesCS1A03G1045500
TraesCS1A02G430100	TraesCS1A03G1045600
TraesCS1A02G430200	TraesCS1A03G1045700
TraesCS1A02G430300	TraesCS1A03G1045800
TraesCS1A02G430400	TraesCS1A03G1045900
TraesCS1A02G608000LC	TraesCS1A03G1046000LC
TraesCS1A02G058500LC	TraesCS1A03G104600LC
TraesCS1A02G430500	TraesCS1A03G1046100
TraesCS1A02G608100LC	TraesCS1A03G1046200LC
TraesCS1A02G608200LC	TraesCS1A03G1046300LC
TraesCS1A02G608400LC	TraesCS1A03G1046400LC
TraesCS1A02G608500LC	TraesCS1A03G1046500LC
TraesCS1A02G608600LC	TraesCS1A03G1046600LC
TraesCS1A02G608700LC	TraesCS1A03G1046700LC
TraesCS1A02G430600	TraesCS1A03G1046800
TraesCS1A02G430700	TraesCS1A03G1046900
TraesCS1A02G608800LC	TraesCS1A03G1047000LC
TraesCS1A02G058600LC	TraesCS1A03G104700LC
TraesCS1A02G430800	TraesCS1A03G1047100
TraesCS1A02G608900LC	TraesCS1A03G1047200LC
TraesCS1A02G430900	TraesCS1A03G1047300
TraesCS1A02G431000	TraesCS1A03G1047400
TraesCS1A02G609000LC	TraesCS1A03G1047500LC
TraesCS1A02G609100LC	TraesCS1A03G1047600LC
TraesCS1A02G609200LC	TraesCS1A03G1047700LC
TraesCS1A02G431100	TraesCS1A03G1047800
TraesCS1A02G609300LC	TraesCS1A03G1047900LC
TraesCS1A02G609400LC	TraesCS1A03G1048000LC
TraesCS1A02G058700LC	TraesCS1A03G104800LC
TraesCS1A02G431200	TraesCS1A03G1048100
TraesCS1A02G609500LC	TraesCS1A03G1048200LC
TraesCS1A02G431300	TraesCS1A03G1048300
TraesCS1A02G431400	TraesCS1A03G1048400
TraesCS1A02G431500	TraesCS1A03G1048500
TraesCS1A02G609600LC	TraesCS1A03G1048600LC
TraesCS1A02G609700LC	TraesCS1A03G1048700LC
TraesCS1A02G609800LC	TraesCS1A03G1048800LC
TraesCS1A02G609900LC	TraesCS1A03G1048900LC
TraesCS1A02G610000LC	TraesCS1A03G1049000LC
TraesCS1A02G058800LC	TraesCS1A03G104900LC
TraesCS1A02G610100LC	TraesCS1A03G1049100LC
TraesCS1A02G610200LC	TraesCS1A03G1049200LC
TraesCS1A02G610300LC	TraesCS1A03G1049300LC
TraesCS1A02G610400LC	TraesCS1A03G1049400LC
TraesCS1A02G610500LC	TraesCS1A03G1049500LC
TraesCSU02G621800LC	TraesCS1A03G1049600LC
TraesCS1A02G610600LC	TraesCS1A03G1049700LC
TraesCSU02G634600LC	TraesCS1A03G1049800LC
TraesCS1A02G610700LC	TraesCS1A03G1049900LC
TraesCS1A02G431600	TraesCS1A03G1050000
TraesCS1A02G058900LC	TraesCS1A03G105000LC
TraesCS1A02G431700	TraesCS1A03G1050100
TraesCS1A02G610800LC	TraesCS1A03G1050200LC
TraesCS1A02G431800	TraesCS1A03G1050300
TraesCS1A02G610900LC	TraesCS1A03G1050400LC
TraesCS1A02G611000LC	TraesCS1A03G1050500LC
TraesCS1A02G611100LC	TraesCS1A03G1050600LC
TraesCS1A02G431900	TraesCS1A03G1050700
TraesCS1A02G432000	TraesCS1A03G1050800
TraesCS1A02G432100	TraesCS1A03G1050900
TraesCS1A02G611200LC	TraesCS1A03G1051000LC
TraesCS1A02G059000LC	TraesCS1A03G105100LC
TraesCS1A02G432200	TraesCS1A03G1051100
TraesCS1A02G432300	TraesCS1A03G1051200
TraesCS1A02G432400	TraesCS1A03G1051300
TraesCS1A02G611300LC	TraesCS1A03G1051400LC
TraesCS1A02G432500	TraesCS1A03G1051500
TraesCS1A02G432600	TraesCS1A03G1051600
TraesCS1A02G432700	TraesCS1A03G1051700
TraesCS1A02G432800	TraesCS1A03G1051800
TraesCS1A02G611400LC	TraesCS1A03G1051900LC
TraesCS1A02G432900	TraesCS1A03G1052000
TraesCS1A02G059100LC	TraesCS1A03G105200LC
TraesCS1A02G433000	TraesCS1A03G1052100
TraesCS1A02G433100	TraesCS1A03G1052200
TraesCS1A02G611500LC	TraesCS1A03G1052300LC
TraesCS1A02G433200	TraesCS1A03G1052400
TraesCS1A02G433300	TraesCS1A03G1052500
TraesCS1A02G433400	TraesCS1A03G1052600
TraesCS1A02G433500	TraesCS1A03G1052700
TraesCS1A02G611600LC	TraesCS1A03G1052800LC
TraesCS1A02G611700LC	TraesCS1A03G1052900LC
TraesCS1A02G433600	TraesCS1A03G1053000
TraesCS1A02G059200LC	TraesCS1A03G105300LC
TraesCS1A02G433700	TraesCS1A03G1053100
TraesCS1A02G433800	TraesCS1A03G1053200
TraesCS1A02G611800LC	TraesCS1A03G1053300LC
TraesCS1A02G433900	TraesCS1A03G1053400
TraesCS1A02G611900LC	TraesCS1A03G1053500LC
TraesCS1A02G612000LC	TraesCS1A03G1053600LC
TraesCS1A02G612100LC	TraesCS1A03G1053700LC
TraesCS1A02G612200LC	TraesCS1A03G1053800LC
TraesCS1A02G612300LC	TraesCS1A03G1053900LC
TraesCS1A02G612400LC	TraesCS1A03G1054000LC
TraesCS1A02G059300LC	TraesCS1A03G105400LC
TraesCS1A02G434000	TraesCS1A03G1054100
TraesCS1A02G434100	TraesCS1A03G1054200
TraesCS1A02G612500LC	TraesCS1A03G1054300LC
TraesCS1A02G612600LC	TraesCS1A03G1054400LC
TraesCS1A02G434200	TraesCS1A03G1054500
TraesCS1A02G434300	TraesCS1A03G1054600
TraesCS1A02G434400	TraesCS1A03G1054700
TraesCS1A02G612700LC	TraesCS1A03G1054800LC
TraesCS1A02G612800LC	TraesCS1A03G1054900LC
TraesCS1A02G612900LC	TraesCS1A03G1055000LC
TraesCS1A02G059400LC	TraesCS1A03G105500LC
TraesCS1A02G613000LC	TraesCS1A03G1055100LC
TraesCS1A02G613100LC	TraesCS1A03G1055200LC
TraesCS1A02G613200LC	TraesCS1A03G1055300LC
TraesCS1A02G613300LC	TraesCS1A03G1055400LC
TraesCS1A02G613400LC	TraesCS1A03G1055500LC
TraesCS1A02G613500LC	TraesCS1A03G1055600LC
TraesCS1A02G613600LC	TraesCS1A03G1055700LC
TraesCS1A02G434500	TraesCS1A03G1055800
TraesCS1A02G434600	TraesCS1A03G1055900
TraesCS1A02G044000	TraesCS1A03G105600
TraesCS1A02G434700	TraesCS1A03G1056000
TraesCS1A02G613700LC	TraesCS1A03G1056100LC
TraesCS1A02G613800LC	TraesCS1A03G1056200LC
TraesCS1A02G613900LC	TraesCS1A03G1056300LC
TraesCS1A02G614000LC	TraesCS1A03G1056400LC
TraesCS1A02G614100LC	TraesCS1A03G1056500LC
TraesCS1A02G614200LC	TraesCS1A03G1056600LC
TraesCS1A02G614300LC	TraesCS1A03G1056700LC
TraesCS1A02G614400LC	TraesCS1A03G1056800LC
TraesCS1A02G614500LC	TraesCS1A03G1056900LC
TraesCS1A02G434800	TraesCS1A03G1057000
TraesCS1A02G059500LC	TraesCS1A03G105700LC
TraesCS1A02G614600LC	TraesCS1A03G1057100LC
TraesCS1A02G434900	TraesCS1A03G1057200
TraesCS1A02G614700LC	TraesCS1A03G1057300LC
TraesCS1A02G435000	TraesCS1A03G1057400
TraesCS1A02G614800LC	TraesCS1A03G1057500LC
TraesCS1A02G614900LC	TraesCS1A03G1057600LC
TraesCS1A02G615000LC	TraesCS1A03G1057700LC
TraesCS1A02G615100LC	TraesCS1A03G1057800LC
TraesCS1A02G615200LC	TraesCS1A03G1057900LC
TraesCS1A02G044100	TraesCS1A03G105800
TraesCS1A02G615300LC	TraesCS1A03G1058000LC
TraesCS1A02G615400LC	TraesCS1A03G1058100LC
TraesCS1A02G615500LC	TraesCS1A03G1058200LC
TraesCS1A02G435100	TraesCS1A03G1058300
TraesCS1A02G615600LC	TraesCS1A03G1058400LC
TraesCS1A02G615700LC	TraesCS1A03G1058500LC
TraesCS1A02G435200	TraesCS1A03G1058600
TraesCS1A02G615800LC	TraesCS1A03G1058700LC
TraesCS1A02G435300	TraesCS1A03G1058800
TraesCS1A02G435400	TraesCS1A03G1058900
TraesCS1A02G044200	TraesCS1A03G105900
TraesCS1A02G435500	TraesCS1A03G1059000
TraesCS1A02G435600	TraesCS1A03G1059100
TraesCS1A02G615900LC	TraesCS1A03G1059200LC
TraesCS1A02G616000LC	TraesCS1A03G1059300LC
TraesCS1A02G435700	TraesCS1A03G1059400
TraesCS1A02G616100LC	TraesCS1A03G1059500LC
TraesCS1A02G435800	TraesCS1A03G1059600
TraesCS1A02G616200LC	TraesCS1A03G1059700LC
TraesCS1A02G435900	TraesCS1A03G1059800
TraesCS1A02G436000	TraesCS1A03G1059900
TraesCS1A02G616300LC	TraesCS1A03G1060000LC
TraesCS1A02G059600LC	TraesCS1A03G106000LC
TraesCS1A02G436100	TraesCS1A03G1060100
TraesCS1A02G616400LC	TraesCS1A03G1060200LC
TraesCS1A02G436200	TraesCS1A03G1060300
TraesCS1A02G616500LC	TraesCS1A03G1060400LC
TraesCS1A02G436300	TraesCS1A03G1060500
TraesCS1A02G436400	TraesCS1A03G1060600
TraesCS1A02G616600LC	TraesCS1A03G1060700LC
TraesCS1A02G616700LC	TraesCS1A03G1060800LC
TraesCS1A02G436500	TraesCS1A03G1060900
TraesCS1A02G044300	TraesCS1A03G106100
TraesCS1A02G436600	TraesCS1A03G1061000
TraesCS1A02G616710LC	TraesCS1A03G1061100LC
TraesCS1A02G436800	TraesCS1A03G1061200
TraesCS1A02G436900	TraesCS1A03G1061300
TraesCS1A02G437000	TraesCS1A03G1061400
TraesCS1A02G437100	TraesCS1A03G1061500
TraesCS1A02G437200	TraesCS1A03G1061600
TraesCS1A02G437300	TraesCS1A03G1061700
TraesCS1A02G616800LC	TraesCS1A03G1061800LC
TraesCS1A02G437400	TraesCS1A03G1061900
TraesCS1A02G616900LC	TraesCS1A03G1062000LC
TraesCS1A02G059700LC	TraesCS1A03G106200LC
TraesCS1A02G437500	TraesCS1A03G1062100
TraesCS1A02G437600	TraesCS1A03G1062200
TraesCS1A02G437700	TraesCS1A03G1062300
TraesCS1A02G617000LC	TraesCS1A03G1062400LC
TraesCS1A02G437800	TraesCS1A03G1062500
TraesCS1A02G617100LC	TraesCS1A03G1062600LC
TraesCS1A02G617200LC	TraesCS1A03G1062700LC
TraesCS1A02G617300LC	TraesCS1A03G1062800LC
TraesCS1A02G617400LC	TraesCS1A03G1062900LC
TraesCS1A02G437900	TraesCS1A03G1063000
TraesCS1A02G059800LC	TraesCS1A03G106300LC
TraesCS1A02G438000	TraesCS1A03G1063100
TraesCS1A02G617500LC	TraesCS1A03G1063200LC
TraesCS1A02G438100	TraesCS1A03G1063300
TraesCS1A02G617600LC	TraesCS1A03G1063400LC
TraesCS1A02G617700LC	TraesCS1A03G1063500LC
TraesCS1A02G617800LC	TraesCS1A03G1063600LC
TraesCS1A02G617900LC	TraesCS1A03G1063700LC
TraesCS1A02G618000LC	TraesCS1A03G1063800LC
TraesCS1A02G618100LC	TraesCS1A03G1063900LC
TraesCS1A02G044400	TraesCS1A03G106400
TraesCS1A02G618200LC	TraesCS1A03G1064000LC
TraesCS1A02G618300LC	TraesCS1A03G1064100LC
TraesCS1A02G618400LC	TraesCS1A03G1064200LC
TraesCS1A02G618500LC	TraesCS1A03G1064300LC
TraesCS1A02G618600LC	TraesCS1A03G1064400LC
TraesCS1A02G438200	TraesCS1A03G1064500
TraesCS1A02G618700LC	TraesCS1A03G1064600LC
TraesCS1A02G618800LC	TraesCS1A03G1064700LC
TraesCS1A02G438300	TraesCS1A03G1064800
TraesCS1A02G618900LC	TraesCS1A03G1064900LC
TraesCS1A02G044500	TraesCS1A03G106500
TraesCS1A02G619000LC	TraesCS1A03G1065000LC
TraesCS1A02G438400	TraesCS1A03G1065100
TraesCS1A02G619100LC	TraesCS1A03G1065200LC
TraesCS1A02G438500	TraesCS1A03G1065300
TraesCS1A02G619200LC	TraesCS1A03G1065400LC
TraesCS1A02G619300LC	TraesCS1A03G1065500LC
TraesCS1A02G619400LC	TraesCS1A03G1065600LC
TraesCS1A02G619500LC	TraesCS1A03G1065700LC
TraesCS1A02G619600LC	TraesCS1A03G1065800LC
TraesCS1A02G438600	TraesCS1A03G1065900
TraesCS1A02G044600	TraesCS1A03G106600
TraesCS1A02G619700LC	TraesCS1A03G1066000LC
TraesCS1A02G619800LC	TraesCS1A03G1066100LC
TraesCS1A02G619900LC	TraesCS1A03G1066200LC
TraesCS1A02G619910LC	TraesCS1A03G1066300LC
TraesCS1A02G620000LC	TraesCS1A03G1066400LC
TraesCS1A02G438800	TraesCS1A03G1066500
TraesCS1A02G620100LC	TraesCS1A03G1066600LC
TraesCS1A02G438900	TraesCS1A03G1066700
TraesCS1A02G620200LC	TraesCS1A03G1066800LC
TraesCS1A02G439000	TraesCS1A03G1066900
TraesCS1A02G620300LC	TraesCS1A03G1067000LC
TraesCS1A02G059900LC	TraesCS1A03G106700LC
TraesCS1A02G439100	TraesCS1A03G1067100
TraesCS1A02G620400LC	TraesCS1A03G1067200LC
TraesCS1A02G439200	TraesCS1A03G1067300
TraesCS1A02G620500LC	TraesCS1A03G1067400LC
TraesCS1A02G620600LC	TraesCS1A03G1067500LC
TraesCS1A02G620700LC	TraesCS1A03G1067600LC
TraesCS1A02G620800LC	TraesCS1A03G1067700LC
TraesCS1A02G620900LC	TraesCS1A03G1067800LC
TraesCS1A02G621000LC	TraesCS1A03G1067900LC
TraesCS1A02G439300	TraesCS1A03G1068000
TraesCS1A02G060000LC	TraesCS1A03G106800LC
TraesCS1A02G621100LC	TraesCS1A03G1068100LC
TraesCS1A02G439400	TraesCS1A03G1068200
TraesCS1A02G621200LC	TraesCS1A03G1068300LC
TraesCS1A02G621300LC	TraesCS1A03G1068400LC
TraesCS1A02G621400LC	TraesCS1A03G1068500LC
TraesCS1A02G621500LC	TraesCS1A03G1068600LC
TraesCS1A02G439500	TraesCS1A03G1068700
TraesCS1A02G621600LC	TraesCS1A03G1068800LC
TraesCS1A02G621700LC	TraesCS1A03G1068900LC
TraesCS1A02G439600	TraesCS1A03G1069000
TraesCS1A02G060100LC	TraesCS1A03G106900LC
TraesCS1A02G439700	TraesCS1A03G1069100
TraesCS1A02G621800LC	TraesCS1A03G1069200LC
TraesCS1A02G621900LC	TraesCS1A03G1069300LC
TraesCS1A02G439800	TraesCS1A03G1069400
TraesCS1A02G622000LC	TraesCS1A03G1069500LC
TraesCS1A02G622100LC	TraesCS1A03G1069600LC
TraesCS1A02G622200LC	TraesCS1A03G1069700LC
TraesCS1A02G439900	TraesCS1A03G1069800
TraesCS1A02G622300LC	TraesCS1A03G1069900LC
TraesCS1A02G044700	TraesCS1A03G107000
TraesCS1A02G440000	TraesCS1A03G1070000
TraesCS1A02G622400LC	TraesCS1A03G1070100LC
TraesCS1A02G622500LC	TraesCS1A03G1070200LC
TraesCS1A02G622600LC	TraesCS1A03G1070300LC
TraesCS1A02G622700LC	TraesCS1A03G1070400LC
TraesCS1A02G622800LC	TraesCS1A03G1070500LC
TraesCS1A02G622900LC	TraesCS1A03G1070600LC
TraesCS1A02G440100	TraesCS1A03G1070700
TraesCS1A02G623000LC	TraesCS1A03G1070800LC
TraesCS1A02G623100LC	TraesCS1A03G1070900LC
TraesCS1A02G440200	TraesCS1A03G1071000
TraesCS1A02G060200LC	TraesCS1A03G107100LC
TraesCS1A02G440300	TraesCS1A03G1071100
TraesCS1A02G623200LC	TraesCS1A03G1071200LC
TraesCS1A02G440400	TraesCS1A03G1071300
TraesCS1A02G623300LC	TraesCS1A03G1071400LC
TraesCS1A02G440500	TraesCS1A03G1071500
TraesCS1A02G623400LC	TraesCS1A03G1071600LC
TraesCS1A02G623500LC	TraesCS1A03G1071700LC
TraesCS1A02G623600LC	TraesCS1A03G1071800LC
TraesCS1A02G623700LC	TraesCS1A03G1071900LC
TraesCS1A02G044800	TraesCS1A03G107200
TraesCS1A02G440600	TraesCS1A03G1072000
TraesCS1A02G440700	TraesCS1A03G1072100
TraesCS1A02G623800LC	TraesCS1A03G1072200LC
TraesCS1A02G623900LC	TraesCS1A03G1072300LC
TraesCS1A02G440800	TraesCS1A03G1072400
TraesCS1A02G624000LC	TraesCS1A03G1072500LC
TraesCS1A02G624100LC	TraesCS1A03G1072600LC
TraesCS1A02G440900	TraesCS1A03G1072700
TraesCS1A02G624200LC	TraesCS1A03G1072800LC
TraesCS1A02G441000	TraesCS1A03G1072900
TraesCS1A02G044900	TraesCS1A03G107300
TraesCS1A02G624300LC	TraesCS1A03G1073000LC
TraesCS1A02G624400LC	TraesCS1A03G1073100LC
TraesCS1A02G624500LC	TraesCS1A03G1073200LC
TraesCS1A02G624600LC	TraesCS1A03G1073300LC
TraesCS1A02G624700LC	TraesCS1A03G1073400LC
TraesCS1A02G624800LC	TraesCS1A03G1073500LC
TraesCS1A02G624900LC	TraesCS1A03G1073600LC
TraesCS1A02G441100	TraesCS1A03G1073700
TraesCS1A02G441200	TraesCS1A03G1073800
TraesCS1A02G625000LC	TraesCS1A03G1073900LC
TraesCS1A02G045000	TraesCS1A03G107400
TraesCS1A02G625100LC	TraesCS1A03G1074000LC
TraesCS1A02G625200LC	TraesCS1A03G1074100LC
TraesCS1A02G625210LC	TraesCS1A03G1074200LC
TraesCS1A02G625300LC	TraesCS1A03G1074300LC
TraesCS1A02G625400LC	TraesCS1A03G1074400LC
TraesCS1A02G625500LC	TraesCS1A03G1074500LC
TraesCS1A02G625600LC	TraesCS1A03G1074600LC
TraesCS1A02G625700LC	TraesCS1A03G1074700LC
TraesCS1A02G441400	TraesCS1A03G1074800
TraesCS1A02G625800LC	TraesCS1A03G1074900LC
TraesCS1A02G045100	TraesCS1A03G107500
TraesCS1A02G625900LC	TraesCS1A03G1075000LC
TraesCS1A02G626000LC	TraesCS1A03G1075100LC
TraesCS1A02G626100LC	TraesCS1A03G1075200LC
TraesCS7B02G596300LC	TraesCS1A03G1075300LC
TraesCS1A02G626200LC	TraesCS1A03G1075400LC
TraesCS1A02G626300LC	TraesCS1A03G1075500LC
TraesCS1A02G441500	TraesCS1A03G1075600
TraesCS1A02G626400LC	TraesCS1A03G1075700LC
TraesCS1A02G626500LC	TraesCS1A03G1075800LC
TraesCS1A02G626600LC	TraesCS1A03G1075900LC
TraesCS1A02G626700LC	TraesCS1A03G1076000LC
TraesCS1A02G060300LC	TraesCS1A03G107600LC
TraesCS1A02G626800LC	TraesCS1A03G1076100LC
TraesCS1A02G441600	TraesCS1A03G1076200
TraesCS1A02G626900LC	TraesCS1A03G1076300LC
TraesCS1A02G627000LC	TraesCS1A03G1076400LC
TraesCS1A02G627100LC	TraesCS1A03G1076500LC
TraesCS1A02G627200LC	TraesCS1A03G1076600LC
TraesCS1A02G627300LC	TraesCS1A03G1076700LC
TraesCS1A02G627400LC	TraesCS1A03G1076800LC
TraesCS1A02G627500LC	TraesCS1A03G1076900LC
TraesCS1A02G441700	TraesCS1A03G1077000
TraesCS1A02G060400LC	TraesCS1A03G107700LC
TraesCS1A02G441800	TraesCS1A03G1077100
TraesCS1A02G441900	TraesCS1A03G1077200
TraesCS1A02G627600LC	TraesCS1A03G1077300LC
TraesCS1A02G627700LC	TraesCS1A03G1077400LC
TraesCS1A02G627800LC	TraesCS1A03G1077500LC
TraesCS1A02G627900LC	TraesCS1A03G1077600LC
TraesCS1A02G628000LC	TraesCS1A03G1077700LC
TraesCS1A02G628100LC	TraesCS1A03G1077800LC
TraesCS1A02G628200LC	TraesCS1A03G1077900LC
TraesCS1A02G628300LC	TraesCS1A03G1078000LC
TraesCS1A02G060500LC	TraesCS1A03G107800LC
TraesCS1A02G628400LC	TraesCS1A03G1078100LC
TraesCS1A02G628410LC	TraesCS1A03G1078200LC
TraesCS1A02G628500LC	TraesCS1A03G1078300LC
TraesCS1A02G442100	TraesCS1A03G1078400
TraesCS1A02G628600LC	TraesCS1A03G1078500LC
TraesCS1A02G628700LC	TraesCS1A03G1078600LC
TraesCS1A02G628800LC	TraesCS1A03G1078700LC
TraesCS1A02G628900LC	TraesCS1A03G1078800LC
TraesCS1A02G629000LC	TraesCS1A03G1078900LC
TraesCS1A02G629100LC	TraesCS1A03G1079000LC
TraesCS1A02G060600LC	TraesCS1A03G107900LC
TraesCS1A02G442200	TraesCS1A03G1079100
TraesCS1A02G629200LC	TraesCS1A03G1079200LC
TraesCS1A02G442300	TraesCS1A03G1079300
TraesCS1A02G442400	TraesCS1A03G1079400
TraesCS1A02G629300LC	TraesCS1A03G1079500LC
TraesCS1A02G442500	TraesCS1A03G1079600
TraesCS1A02G442600	TraesCS1A03G1079700
TraesCS1A02G629400LC	TraesCS1A03G1079800LC
TraesCS1A02G629500LC	TraesCS1A03G1079900LC
TraesCS1A02G442700	TraesCS1A03G1080000
TraesCS1A02G060610LC	TraesCS1A03G108000LC
TraesCS1A02G442800	TraesCS1A03G1080100
TraesCS1A02G442900	TraesCS1A03G1080200
TraesCS1A02G443000	TraesCS1A03G1080300
TraesCS1A02G629600LC	TraesCS1A03G1080400LC
TraesCS1A02G443100	TraesCS1A03G1080500
TraesCS1A02G443200	TraesCS1A03G1080600
TraesCS1A02G443300	TraesCS1A03G1080700
TraesCS1A02G629700LC	TraesCS1A03G1080800LC
TraesCS1A02G443400	TraesCS1A03G1080900
TraesCS1A02G629800LC	TraesCS1A03G1081000LC
TraesCS1A02G060700LC	TraesCS1A03G108100LC
TraesCS1A02G443500	TraesCS1A03G1081100
TraesCS1A02G443600	TraesCS1A03G1081200
TraesCS1A02G443700	TraesCS1A03G1081300
TraesCS1A02G443800	TraesCS1A03G1081400
TraesCS1A02G629900LC	TraesCS1A03G1081500LC
TraesCS1A02G443900	TraesCS1A03G1081600
TraesCS1A02G444000	TraesCS1A03G1081700
TraesCS1A02G444100	TraesCS1A03G1081800
TraesCS1A02G630000LC	TraesCS1A03G1081900LC
TraesCS1A02G444200	TraesCS1A03G1082000
TraesCS1A02G060800LC	TraesCS1A03G108200LC
TraesCS1A02G444300	TraesCS1A03G1082100
TraesCS1A02G444400	TraesCS1A03G1082200
TraesCS1A02G630100LC	TraesCS1A03G1082300LC
TraesCS1A02G630200LC	TraesCS1A03G1082400LC
TraesCS1A02G444500	TraesCS1A03G1082500
TraesCS1A02G630300LC	TraesCS1A03G1082600LC
TraesCS1A02G630400LC	TraesCS1A03G1082700LC
TraesCS1A02G630500LC	TraesCS1A03G1082800LC
TraesCS1A02G630600LC	TraesCS1A03G1082900LC
TraesCS1A02G045300	TraesCS1A03G108300
TraesCS1A02G630610LC	TraesCS1A03G1083000LC
TraesCS1A02G630700LC	TraesCS1A03G1083100LC
TraesCS1A02G630800LC	TraesCS1A03G1083200LC
TraesCS1A02G630900LC	TraesCS1A03G1083300LC
TraesCS1A02G631000LC	TraesCS1A03G1083400LC
TraesCS1A02G631100LC	TraesCS1A03G1083500LC
TraesCS1A02G444700	TraesCS1A03G1083600
TraesCS1A02G631200LC	TraesCS1A03G1083700LC
TraesCS1A02G444800	TraesCS1A03G1083800
TraesCS1A02G444900	TraesCS1A03G1083900
TraesCS1A02G445000	TraesCS1A03G1084000
TraesCS1A02G060900LC	TraesCS1A03G108400LC
TraesCS1A02G445100	TraesCS1A03G1084100
TraesCS1A02G445200	TraesCS1A03G1084200
TraesCS1A02G445300	TraesCS1A03G1084300
TraesCS1A02G631300LC	TraesCS1A03G1084400LC
TraesCS1A02G445400	TraesCS1A03G1084500
TraesCS1A02G631400LC	TraesCS1A03G1084600LC
TraesCS1A02G445500	TraesCS1A03G1084700
TraesCS1A02G631500LC	TraesCS1A03G1084800LC
TraesCS1A02G631600LC	TraesCS1A03G1084900LC
TraesCS1A02G045400	TraesCS1A03G108500
TraesCS1A02G631700LC	TraesCS1A03G1085000LC
TraesCS1A02G445600	TraesCS1A03G1085100
TraesCS1A02G631800LC	TraesCS1A03G1085200LC
TraesCS1A02G445700	TraesCS1A03G1085300
TraesCS1A02G445800	TraesCS1A03G1085400
TraesCS1A02G631900LC	TraesCS1A03G1085500LC
TraesCS1A02G632000LC	TraesCS1A03G1085600LC
TraesCS1A02G632100LC	TraesCS1A03G1085700LC
TraesCS1A02G632200LC	TraesCS1A03G1085800LC
TraesCS1A02G632300LC	TraesCS1A03G1085900LC
TraesCS1A02G445900	TraesCS1A03G1086000
TraesCS1A02G061000LC	TraesCS1A03G108600LC
TraesCS1A02G632400LC	TraesCS1A03G1086100LC
TraesCS1A02G632500LC	TraesCS1A03G1086200LC
TraesCS1A02G632600LC	TraesCS1A03G1086300LC
TraesCS1A02G446000	TraesCS1A03G1086400
TraesCS1A02G632700LC	TraesCS1A03G1086500LC
TraesCS1A02G632800LC	TraesCS1A03G1086600LC
TraesCS1A02G632900LC	TraesCS1A03G1086700LC
TraesCS1A02G446100	TraesCS1A03G1086800
TraesCS1A02G045500	TraesCS1A03G108700
TraesCS1A02G045600	TraesCS1A03G108800
TraesCS1A02G061100LC	TraesCS1A03G108900LC
TraesCS1A02G061200LC	TraesCS1A03G109000LC
TraesCS1A02G045700	TraesCS1A03G109100
TraesCS1A02G061300LC	TraesCS1A03G109200LC
TraesCS1A02G045800	TraesCS1A03G109300
TraesCS1A02G061400LC	TraesCS1A03G109400LC
TraesCS1A02G061500LC	TraesCS1A03G109500LC
TraesCS1A02G061600LC	TraesCS1A03G109600LC
TraesCS1A02G061700LC	TraesCS1A03G109700LC
TraesCS1A02G061800LC	TraesCS1A03G109800LC
TraesCS1A02G061900LC	TraesCS1A03G109900LC
TraesCS1A02G045900	TraesCS1A03G110000
TraesCS1A02G046000	TraesCS1A03G110100
TraesCS1A02G046100	TraesCS1A03G110200
TraesCS1A02G062000LC	TraesCS1A03G110300LC
TraesCS1A02G062100LC	TraesCS1A03G110400LC
TraesCS1A02G062200LC	TraesCS1A03G110500LC
TraesCS1A02G062300LC	TraesCS1A03G110600LC
TraesCS1A02G062400LC	TraesCS1A03G110700LC
TraesCS1A02G062410LC	TraesCS1A03G110800LC
TraesCS1A02G046300	TraesCS1A03G110900
TraesCS1A02G062500LC	TraesCS1A03G111000LC
TraesCS1A02G062600LC	TraesCS1A03G111100LC
TraesCS1A02G062700LC	TraesCS1A03G111200LC
TraesCS1A02G062800LC	TraesCS1A03G111300LC
TraesCS1A02G046400	TraesCS1A03G111400
TraesCS1A02G046500	TraesCS1A03G111500
TraesCS1A02G063000LC	TraesCS1A03G111600LC
TraesCS1A02G046600	TraesCS1A03G111700
TraesCS1A02G062900LC	TraesCS1A03G111800LC
TraesCS1A02G046700	TraesCS1A03G111900
TraesCS1A02G063100LC	TraesCS1A03G112000LC
TraesCS1A02G063200LC	TraesCS1A03G112100LC
TraesCS1A02G046800	TraesCS1A03G112200
TraesCS1A02G063300LC	TraesCS1A03G112300LC
TraesCS1A02G046900	TraesCS1A03G112400
TraesCS1A02G047000	TraesCS1A03G112500
TraesCS1A02G063400LC	TraesCS1A03G112600LC
TraesCS1A02G063500LC	TraesCS1A03G112700LC
TraesCS1A02G063600LC	TraesCS1A03G112800LC
TraesCS1A02G047100	TraesCS1A03G112900
TraesCS1A02G063700LC	TraesCS1A03G113000LC
[truncated: 264,754+ more rows]
